# Supplementary material for: Correction: Capturing sexual contact patterns in modelling the spread of sexually transmitted infections: Evidence using Natsal-3
Source: PLoS One. 2024 Dec 4;19(12):e0315237. doi: 10.1371/journal.pone.0315237 (PMC11616805; doi:10.1371/journal.pone.0315237)
Supplement: S1 Table — The attached Excel file contains sheets with all the data needed to recreate the sexual mixing patterns presented in this article. The sheets show, in order: (1) female age mixing matrix, (2) male age mixing matrix, (3) female partnership formation rate percentiles with age if virgin, (4) female partnership formation rate percentiles with age without condom (no longer virgin), (5) male partnership formation rate percentiles with age if virgin, (6) male partnership formation rate percentiles with age without condom (no longer virgin, (7) MSM partnership formation rate percentiles with age, (8) MSM probability of female partner with age. (XLSX) [file pone.0315237.s001.xlsx]

## Sheet: Female age mixing matrix
Age	10	11	12	13	14	15	16	17	18	19	20	21	22	23	24	25	26	27	28	29	30	31	32	33	34	35	36	37	38	39	40	41	42	43	44	45	46	47	48	49	50
10	0	0	0	0	0	0	0	0	0	0	0	0	0	0	0	0	0	0	0	0	0	0	0	0	0	0	0	0	0	0	0	0	0	0	0	0	0	0	0	0	0
11	0	0	3.50024e-05	0.000680761	0.00543299	0.0241983	0.0687614	0.134641	0.191132	0.203972	0.168184	0.109474	0.0572402	0.0243894	0.00857195	0.00251103	0.000618635	0.000129199	2.3034e-05	3.52759e-06	4.66688e-07	5.3607e-08	5.37123e-09	4.71433e-10	3.63871e-11	2.47865e-12	1.49508e-13	8.01e-15	3.82271e-16	1.62946e-17	6.2194e-19	2.13063e-20	6.56589e-22	1.82396e-23	4.57656e-25	1.03916e-26	2.13903e-28	3.9984e-30	6.79813e-32	1.05292e-33	1.48781e-35
12	0	0	0.00332239	0.0254331	0.0861179	0.17136	0.226138	0.212052	0.14784	0.0791521	0.0333476	0.0112703	0.00310334	0.000705257	0.000133729	2.13562e-05	2.89588e-06	3.35815e-07	3.35149e-08	2.89507e-09	2.17562e-10	1.42898e-11	8.23794e-13	4.18452e-14	1.87954e-15	7.48976e-17	2.65594e-18	8.405e-20	2.37999e-21	6.0452e-23	1.38055e-24	2.84088e-26	5.27849e-28	8.87296e-30	1.35186e-31	1.87009e-33	2.35276e-35	2.69631e-37	2.81899e-39	2.6926e-41	2.35291e-43
13	0	0	0.00347806	0.0167515	0.0452314	0.0865636	0.128645	0.155926	0.158967	0.139259	0.106483	0.0719333	0.043347	0.0234848	0.0115153	0.00513864	0.00209701	0.000785878	0.00027147	8.67223e-05	2.56957e-05	7.08053e-06	1.81884e-06	4.3652e-07	9.80773e-08	2.06678e-08	4.09193e-09	7.62361e-10	1.33855e-10	2.21794e-11	3.47273e-12	5.14426e-13	7.21776e-14	9.60234e-15	1.21252e-15	1.45464e-16	1.65949e-17	1.80187e-18	1.86362e-19	1.83747e-20	1.72837e-21
14	0	0	0.00193359	0.0104197	0.0311777	0.0656808	0.106905	0.141339	0.156652	0.148762	0.123003	0.0896578	0.0581823	0.0338868	0.0178334	0.00852883	0.00372509	0.00149226	0.000550376	0.000187517	5.91969e-05	1.73626e-05	4.74305e-06	1.2095e-06	2.88505e-07	6.44946e-08	1.35356e-08	2.67127e-09	4.96484e-10	8.70262e-11	1.44054e-11	2.2546e-12	3.34031e-13	4.68981e-14	6.24633e-15	7.89988e-16	9.49614e-17	1.08589e-17	1.18224e-18	1.22646e-19	1.21326e-20
15	0	0	0.000768879	0.0057954	0.0222631	0.0563615	0.104378	0.149795	0.172865	0.164619	0.131884	0.0902283	0.0533509	0.0275343	0.0125064	0.00503476	0.00180744	0.000581698	0.000168627	4.4215e-05	1.05259e-05	2.28281e-06	4.5242e-07	8.21667e-08	1.37106e-08	2.10695e-09	2.98847e-10	3.92037e-11	4.76556e-12	5.37751e-13	5.64225e-14	5.51323e-15	5.02436e-16	4.2764e-17	3.40383e-18	2.53681e-19	1.77235e-20	1.16209e-21	7.15846e-23	4.14695e-24	2.26146e-25
16	0	0	0.000509387	0.0032765	0.011706	0.0295041	0.0576123	0.0916664	0.122672	0.141136	0.141867	0.126142	0.100196	0.0716706	0.0464781	0.0274813	0.0148879	0.00742141	0.00341679	0.00145772	0.000578023	0.000213595	7.37335e-05	2.38301e-05	7.22526e-06	2.05898e-06	5.52417e-07	1.39762e-07	3.33932e-08	7.54525e-09	1.61434e-09	3.27448e-10	6.30395e-11	1.1531e-11	2.00607e-12	3.32245e-13	5.24326e-14	7.89123e-15	1.13355e-15	1.55536e-16	2.04001e-17
17	0	0	0.000313428	0.00187581	0.00651869	0.0165546	0.0335555	0.0568841	0.0830257	0.106426	0.12156	0.125095	0.117002	0.100168	0.0789609	0.0575969	0.039043	0.0246861	0.0146061	0.0081103	0.00423715	0.00208758	0.000971962	0.000428463	0.000179138	7.11474e-05	2.68821e-05	9.67582e-06	3.32183e-06	1.08903e-06	3.41307e-07	1.02363e-07	2.94066e-08	8.09923e-09	2.14047e-09	5.4324e-10	1.32501e-10	3.10816e-11	7.01689e-12	1.52554e-12	3.19603e-13
18	0	0	0.000279969	0.00148131	0.00474963	0.011507	0.0228798	0.0389793	0.0584204	0.0784141	0.0954825	0.106512	0.109686	0.104924	0.0937119	0.0784832	0.0618612	0.0460362	0.032436	0.0216902	0.0137962	0.00836298	0.00483988	0.0026784	0.00141943	0.000721332	0.00035194	0.000165047	7.44752e-05	3.23669e-05	1.35605e-05	5.48153e-06	2.13958e-06	8.07016e-07	2.94353e-07	1.03891e-07	3.55044e-08	1.17556e-08	3.77317e-09	1.17464e-09	3.54865e-10
19	0	0	6.89328e-05	0.000469997	0.00186648	0.00543727	0.0126929	0.0248816	0.042163	0.0629961	0.0841938	0.101765	0.112208	0.113659	0.106381	0.092456	0.074926	0.0568244	0.0404597	0.0271216	0.0171594	0.0102697	0.00582585	0.00313841	0.00160819	0.000785075	0.000365634	0.000162672	6.92205e-05	2.82037e-05	1.10149e-05	4.12755e-06	1.48538e-06	5.13801e-07	1.7097e-07	5.47705e-08	1.69042e-08	5.02994e-09	1.4439e-09	4.00118e-10	1.07096e-10
20	0	0	9.70271e-05	0.000560646	0.0019634	0.00520032	0.0113194	0.021143	0.0347984	0.0513774	0.068931	0.0848659	0.0966177	0.102346	0.10139	0.0943383	0.0827438	0.0686293	0.0539767	0.0403536	0.0287392	0.0195354	0.0126965	0.00790212	0.00471658	0.00270338	0.00148974	0.000790165	0.000403815	0.000199031	9.46935e-05	4.35257e-05	1.93436e-05	8.31793e-06	3.46322e-06	1.39706e-06	5.4637e-07	2.07277e-07	7.63219e-08	2.72903e-08	9.48082e-09
21	0	0	6.47122e-05	0.000367462	0.00128117	0.00341351	0.00754006	0.0144025	0.024409	0.0373443	0.0522227	0.0673804	0.0808046	0.0906011	0.0954415	0.0948458	0.0892243	0.0796953	0.067764	0.0549769	0.0426444	0.0316837	0.0225848	0.0154684	0.0101933	0.00647078	0.00396158	0.00234155	0.00133747	0.000738918	0.000395192	0.000204766	0.000102864	5.01328e-05	2.372e-05	1.0902e-05	4.87021e-06	2.11579e-06	8.9435e-07	3.68012e-07	1.47483e-07
22	0	0	4.65987e-05	0.000266089	0.000937095	0.00253124	0.0056864	0.011078	0.0191978	0.0301046	0.0432453	0.0574363	0.0710424	0.0823108	0.0897593	0.0924962	0.0903793	0.0839825	0.0744036	0.0629884	0.0510571	0.0396966	0.0296518	0.0213097	0.0147539	0.00985293	0.00635377	0.0039605	0.00238852	0.00139493	0.000789535	0.000433428	0.00023094	0.000119511	6.01059e-05	2.93956e-05	1.39877e-05	6.47945e-06	2.92332e-06	1.28519e-06	5.50815e-07
23	0	0	5.87583e-05	0.000284449	0.000881799	0.00215797	0.00449755	0.00829591	0.0138585	0.0212901	0.0304065	0.0407015	0.051386	0.0614969	0.0700521	0.0762142	0.0794246	0.0794803	0.0765396	0.0710652	0.0637233	0.0552658	0.0464209	0.0378088	0.029893	0.0229656	0.0171599	0.0124808	0.00884303	0.00610804	0.00411561	0.00270687	0.00173883	0.00109153	0.000669924	0.000402196	0.000236302	0.000135925	7.65793e-05	4.22736e-05	2.28735e-05
24	0	0	3.49683e-05	0.000177667	0.000575515	0.00146715	0.00317777	0.00607996	0.0105185	0.0167117	0.0246546	0.0340543	0.0443226	0.054636	0.0640545	0.0716724	0.0767656	0.0789032	0.0779993	0.0743003	0.068318	0.0607272	0.0522548	0.0435811	0.0352682	0.0277219	0.0211846	0.0157525	0.0114065	0.0080491	0.00553896	0.00371939	0.00243856	0.0015619	0.000977819	0.000598634	0.00035856	0.000210208	0.000120671	6.78566e-05	3.73919e-05
25	0	0	1.54067e-05	8.70995e-05	0.000309452	0.000856123	0.00199543	0.00407942	0.0074952	0.0125789	0.0195081	0.0282014	0.0382602	0.0489772	0.0594207	0.0685777	0.0755252	0.0795856	0.0804318	0.0781201	0.0730515	0.0658765	0.0573719	0.0483175	0.0393971	0.0311352	0.0238726	0.0177748	0.0128628	0.00905385	0.00620317	0.00413972	0.00269267	0.00170807	0.00105726	0.000638909	0.000377133	0.000217545	0.000122687	6.76737e-05	3.65251e-05
26	0	0	2.54301e-05	0.000128992	0.000418999	0.00107492	0.00235012	0.00455089	0.00798784	0.0129045	0.0193981	0.0273533	0.0364105	0.0459826	0.0553209	0.0636206	0.0701412	0.0743175	0.0758375	0.0746738	0.0710667	0.0654667	0.058453	0.0506459	0.042629	0.0348914	0.0277956	0.0215695	0.0163171	0.0120419	0.00867519	0.0061047	0.00419854	0.00282368	0.00185795	0.00119663	0.000754716	0.000466329	0.000282395	0.000167665	9.76346e-05
27	0	0	8.47391e-05	0.000333123	0.000875733	0.00187846	0.00352572	0.00599394	0.00941874	0.013862	0.0192853	0.0255361	0.0323501	0.0393718	0.0461884	0.0523742	0.0575369	0.0613589	0.0636282	0.0642553	0.0632734	0.060826	0.0571427	0.0525097	0.0472378	0.0416332	0.0359744	0.0304948	0.0253742	0.020736	0.0166511	0.0131446	0.0102053	0.00779568	0.00586133	0.00433916	0.00316394	0.00227301	0.00160936	0.00112332	0.000773165
28	0	0	1.31301e-05	6.81587e-05	0.000227095	0.000598848	0.00134838	0.00269388	0.00488657	0.00817149	0.0127339	0.0186417	0.0257977	0.0339161	0.0425324	0.0510494	0.0588102	0.0651882	0.0696717	0.0719315	0.0718568	0.0695559	0.0653255	0.059597	0.0528714	0.0456555	0.0384084	0.0315046	0.0252151	0.0197056	0.0150467	0.0112324	0.00820223	0.00586195	0.00410221	0.00281229	0.00188954	0.00124477	0.000804304	0.000509934	0.000317337
29	0	0	7.06366e-05	0.000260663	0.000653117	0.00135099	0.00246904	0.00412124	0.0064052	0.00938557	0.0130792	0.0174443	0.0223759	0.0277089	0.0332276	0.0386829	0.0438122	0.0483624	0.0521105	0.054882	0.0565627	0.0571055	0.0565292	0.0549129	0.0523851	0.0491095	0.0452704	0.0410581	0.0366559	0.0322295	0.0279204	0.0238409	0.0200735	0.0166715	0.0136622	0.0110509	0.00882532	0.00696044	0.00542287	0.00417458	0.00317606
30	0	0	9.07653e-05	0.000313503	0.000743626	0.00146868	0.00258063	0.00416581	0.00629372	0.00900596	0.0123069	0.0161574	0.0204731	0.0251267	0.0299554	0.0347714	0.039376	0.0435736	0.0471865	0.0500668	0.0521063	0.0532415	0.0534564	0.0527796	0.0512796	0.0490574	0.0462367	0.0429551	0.0393542	0.0355716	0.0317339	0.027952	0.0243174	0.0209015	0.017755	0.0149097	0.0123804	0.0101678	0.00826117	0.00664166	0.0052847
31	0	0	1.49737e-05	6.65041e-05	0.000195686	0.00046684	0.000969923	0.00181848	0.00314181	0.00507108	0.00772055	0.0111662	0.0154255	0.020442	0.026078	0.0321177	0.0382816	0.0442495	0.0496906	0.0542953	0.0578051	0.0600361	0.0608935	0.0603757	0.058569	0.0556331	0.0517816	0.0472587	0.0423173	0.0371988	0.0321176	0.0272503	0.0227304	0.0186482	0.0150532	0.0119604	0.00935707	0.00721028	0.00547416	0.00409602	0.0030214
32	0	0	6.70072e-06	3.10946e-05	9.53652e-05	0.000236771	0.000511413	0.000996059	0.0017867	0.0029928	0.004727	0.00709072	0.0101574	0.0139559	0.0184565	0.0235625	0.0291099	0.034875	0.0405906	0.045968	0.0507229	0.0546011	0.0574013	0.0589917	0.0593188	0.0584085	0.0563584	0.0533251	0.0495066	0.0451233	0.0403991	0.0355458	0.0307503	0.026166	0.0219092	0.0180583	0.014657	0.0117184	0.00923173	0.00716835	0.00548779
33	0	0	4.50706e-05	0.00015864	0.000384107	0.000775577	0.00139523	0.002309	0.00358087	0.00526608	0.00740422	0.0100128	0.013082	0.0165719	0.0204119	0.0245028	0.0287216	0.0329286	0.0369757	0.0407162	0.0440134	0.0467492	0.048831	0.0501961	0.0508144	0.0506882	0.0498503	0.0483599	0.0462975	0.0437588	0.0408487	0.0376747	0.034342	0.0309484	0.0275813	0.0243147	0.0212087	0.0183083	0.0156449	0.0132367	0.0110905
34	0	0	2.2181e-05	8.39559e-05	0.000216634	0.000463097	0.000877399	0.00152265	0.00246699	0.00377788	0.00551506	0.00772293	0.0104232	0.013609	0.0172407	0.0212447	0.0255155	0.0299207	0.0343083	0.0385164	0.0423841	0.0457619	0.0485212	0.0505628	0.0518217	0.05227	0.051917	0.0508059	0.0490093	0.0466229	0.043758	0.0405339	0.0370715	0.0334862	0.0298834	0.0263548	0.022976	0.0198054	0.0168847	0.0142397	0.0118824
35	0	0	2.18385e-05	8.28365e-05	0.000214139	0.000458501	0.000869938	0.00151163	0.00245197	0.00375877	0.00549228	0.00769746	0.0103966	0.0135834	0.0172184	0.0212283	0.0255074	0.0299228	0.034322	0.0385422	0.0424215	0.0458095	0.048577	0.0506239	0.0518848	0.0523318	0.051974	0.0508553	0.0490487	0.0466505	0.0437728	0.0405359	0.0370611	0.0334644	0.0298519	0.0263154	0.0229307	0.0197562	0.0168336	0.0141884	0.0118323
36	0	0	4.03759e-05	0.000134584	0.000312039	0.000608455	0.00106439	0.00172307	0.00262753	0.00381729	0.00532477	0.00717181	0.0093666	0.0119013	0.0147508	0.0178723	0.021206	0.0246781	0.0282028	0.0316872	0.0350353	0.0381527	0.0409515	0.0433541	0.0452966	0.0467317	0.04763	0.0479806	0.0477909	0.0470847	0.0459007	0.0442895	0.042311	0.0400308	0.0375175	0.0348398	0.0320639	0.0292513	0.0264575	0.0237304	0.0211101
37	0	0	1.01495e-05	4.06791e-05	0.00011052	0.000247757	0.000490725	0.000888023	0.00149708	0.0023811	0.00360432	0.00522594	0.00729328	0.00983475	0.0128536	0.0163234	0.0201854	0.0243494	0.0286967	0.0330864	0.0373635	0.0413692	0.0449506	0.0479712	0.0503192	0.0519141	0.0527108	0.0527009	0.0519113	0.0504006	0.0482532	0.0455729	0.0424757	0.0390821	0.0355107	0.0318724	0.0282664	0.0247765	0.0214701	0.0183973	0.0155919
38	0	0	2.14124e-07	1.23721e-06	4.63445e-06	1.38659e-05	3.57241e-05	8.23148e-05	0.000173494	0.000339486	0.000623216	0.0010817	0.00178575	0.00281737	0.00426428	0.00621171	0.00873184	0.011872	0.015643	0.0200099	0.024886	0.0301325	0.0355633	0.0409569	0.0460712	0.0506634	0.0545094	0.0574222	0.0592672	0.0599716	0.0595287	0.0579948	0.0554818	0.0521451	0.0481691	0.0437514	0.0390888	0.0343641	0.0297372	0.0253383	0.0212652
39	0	0	8.37522e-07	4.19082e-06	1.38492e-05	3.7055e-05	8.63016e-05	0.000181386	0.000351433	0.000636468	0.00108804	0.00176837	0.00274766	0.00409928	0.00589306	0.00818708	0.0110188	0.0143967	0.0182933	0.0226411	0.0273322	0.032222	0.0371362	0.0418825	0.0462633	0.0500902	0.053198	0.0554563	0.0567784	0.057126	0.0565104	0.0549888	0.052658	0.0496456	0.0460989	0.0421747	0.0380289	0.0338077	0.0296408	0.0256365	0.0218798
40	0	0	1.51299e-05	5.52536e-05	0.000138831	0.000291047	0.000543962	0.000935937	0.0015102	0.00231254	0.00338818	0.00477814	0.00651515	0.00861975	0.0110968	0.0139327	0.0170941	0.0205274	0.0241605	0.0279049	0.0316602	0.0353191	0.0387722	0.0419147	0.0446509	0.0468999	0.0485984	0.0497044	0.0501979	0.0500808	0.0493761	0.0481255	0.046386	0.0442266	0.0417241	0.0389593	0.0360134	0.0329643	0.0298846	0.0268388	0.0238822
41	0	0	1.42036e-05	5.15287e-05	0.000128823	0.000269043	0.000501441	0.000861126	0.0013879	0.0021243	0.00311295	0.00439336	0.00599835	0.00795049	0.0102588	0.0129163	0.0158979	0.0191602	0.0226422	0.0262668	0.0299445	0.0335772	0.0370629	0.0403009	0.0431969	0.0456672	0.0476432	0.0490741	0.0499285	0.0501957	0.0498846	0.049023	0.0476546	0.0458363	0.0436349	0.0411236	0.0383783	0.0354745	0.0324843	0.0294746	0.0265045
42	0	0	1.37191e-05	4.96317e-05	0.000123822	0.000258202	0.000480717	0.000824974	0.00132919	0.0020344	0.00298203	0.00421085	0.00575368	0.00763397	0.00986264	0.0124355	0.0153314	0.0185115	0.0219199	0.0254849	0.0291221	0.032738	0.0362341	0.0395122	0.0424788	0.0450497	0.0471539	0.0487369	0.0497626	0.0502142	0.0500944	0.0494243	0.0482411	0.0465958	0.04455	0.0421729	0.0395372	0.0367167	0.033783	0.0308032	0.0278381
43	0	0	1.48965e-05	5.30331e-05	0.000130521	0.000268992	0.000495685	0.000843012	0.0013475	0.00204806	0.00298373	0.00419087	0.00570013	0.0075334	0.00970091	0.012199	0.0150082	0.0180931	0.0214022	0.0248695	0.028417	0.0319578	0.0354	0.0386512	0.0416226	0.044233	0.0464131	0.0481074	0.0492774	0.0499021	0.0499781	0.0495196	0.0485563	0.0471311	0.0452982	0.0431195	0.0406618	0.0379941	0.0351844	0.0322979	0.0293945
44	0	0	1.57083e-05	5.53069e-05	0.000134849	0.000275673	0.00050443	0.000852603	0.00135546	0.00205042	0.00297485	0.00416348	0.00564557	0.00744204	0.00956284	0.0120048	0.01475	0.0177653	0.0210026	0.0243999	0.0278837	0.0313719	0.0347771	0.038011	0.0409881	0.0436295	0.0458667	0.047644	0.048921	0.0496738	0.0498949	0.0495936	0.0487942	0.047534	0.0458616	0.0438338	0.041513	0.0389642	0.036253	0.0334426	0.0305923
45	0	0	1.68229e-05	5.85624e-05	0.000141411	0.000286663	0.000520657	0.000874255	0.00138177	0.00207937	0.00300295	0.00418567	0.0056553	0.00743153	0.00952353	0.0119279	0.0146274	0.0175903	0.0207705	0.0241091	0.0275359	0.0309725	0.0343356	0.0375406	0.040505	0.0431525	0.0454161	0.0472408	0.0485855	0.0494247	0.0497485	0.0495627	0.0488876	0.0477563	0.0462129	0.04431	0.0421059	0.0396623	0.037042	0.0343061	0.0315128
46	0	0	1.77873e-05	6.13812e-05	0.000147116	0.000296291	0.000535056	0.000893846	0.0014063	0.00210767	0.00303277	0.0042136	0.00567676	0.00744099	0.00951476	0.0118944	0.014563	0.0174896	0.0206296	0.0239259	0.0273108	0.0307085	0.0340386	0.0372189	0.0401696	0.0428162	0.0450931	0.0469458	0.0483332	0.0492289	0.0496214	0.0495143	0.0489253	0.0478845	0.046433	0.0446202	0.0425016	0.0401364	0.0375851	0.0349074	0.0321602
47	0	0	1.93978e-05	6.61041e-05	0.000156741	0.000312714	0.000560007	0.000928564	0.00145117	0.00216187	0.003094	0.00427791	0.00573856	0.00749316	0.00954903	0.0119019	0.0145348	0.0174176	0.0205071	0.0237486	0.0270773	0.0304207	0.033702	0.0368425	0.0397656	0.0423999	0.0446817	0.0465579	0.0479877	0.0489439	0.0494137	0.0493982	0.0489121	0.0479819	0.0466449	0.0449467	0.042939	0.0406776	0.0382201	0.0356237	0.0329436
48	0	0	2.07906e-05	7.01288e-05	0.000164832	0.00032634	0.000580444	0.000956621	0.0014869	0.00220432	0.003141	0.00432594	0.0057828	0.00752762	0.00956689	0.0118959	0.0144978	0.0173432	0.0203903	0.0235862	0.0268686	0.0301677	0.0334096	0.0365185	0.0394207	0.0420467	0.0443347	0.0462325	0.0476997	0.0487085	0.0492447	0.0493076	0.0489093	0.0480735	0.0468344	0.0452343	0.0433218	0.04115	0.0387737	0.0362483	0.0336273
49	0	0	2.15231e-05	7.22143e-05	0.000168963	0.000333189	0.000590544	0.00097022	0.00150382	0.00222383	0.00316171	0.0043458	0.00579908	0.00753705	0.0095658	0.0118805	0.0144645	0.0172887	0.0203124	0.0234835	0.0267411	0.0300171	0.0332388	0.0363324	0.039225	0.0418488	0.0441425	0.0460546	0.0475446	0.0485845	0.0491593	0.0492672	0.0489189	0.0481366	0.0469526	0.0454076	0.0435486	0.0414269	0.0390962	0.0366106	0.0340228
50	0	0	2.19086e-05	7.33123e-05	0.000171142	0.000336813	0.000595913	0.0009775	0.00151297	0.00223454	0.00317335	0.00435739	0.00580933	0.00754436	0.0095684	0.0118765	0.0144521	0.0172663	0.0202787	0.0234379	0.0266834	0.0299479	0.0331595	0.036245	0.0391324	0.0417543	0.04405	0.0459682	0.0474683	0.0485224	0.049115	0.0492439	0.0489192	0.0481623	0.0470047	0.0454862	0.0436531	0.0415559	0.0392476	0.0367817	0.0342106

## Sheet: Male age mixing matrix
Age	10	11	12	13	14	15	16	17	18	19	20	21	22	23	24	25	26	27	28	29	30	31	32	33	34	35	36	37	38	39	40	41	42	43	44	45	46	47	48	49	50
10	0	0	0	0	0	0	0	0	0	0	0	0	0	0	0	0	0	0	0	0	0	0	0	0	0	0	0	0	0	0	0	0	0	0	0	0	0	0	0	0	0
11	0	0	0.0195104	0.0670763	0.129635	0.177379	0.187921	0.161743	0.116577	0.0718554	0.0384684	0.0181031	0.00756084	0.00282468	0.000950192	0.000289426	8.02143e-05	2.03142e-05	4.71855e-06	1.00862e-06	1.99004e-07	3.63401e-08	6.15705e-09	9.70061e-10	1.42418e-10	1.95207e-11	2.50242e-12	3.0052e-13	3.38608e-14	3.58469e-15	3.57044e-16	3.35006e-17	2.96455e-18	2.47701e-19	1.95623e-20	1.46174e-21	1.03441e-22	6.93874e-24	4.41579e-25	2.6683e-26	1.53215e-27
12	0	0	0.000463552	0.0248092	0.202094	0.415588	0.278045	0.0709094	0.00769616	0.000385813	9.52048e-06	1.21715e-07	8.40934e-10	3.25338e-12	7.26532e-15	9.6153e-18	7.71777e-21	3.83467e-24	1.20118e-27	2.41143e-31	3.14915e-35	2.71178e-39	1.55902e-43	6.05261e-48	1.60365e-52	2.92817e-57	3.71837e-62	3.31179e-67	2.08534e-72	9.35254e-78	3.00859e-83	6.98792e-89	1.17922e-94	1.45434e-100	1.31825e-106	8.82877e-113	4.3911e-119	1.62972e-125	4.53438e-132	9.49949e-139	1.50484e-145
13	0	0	0.00992042	0.0781229	0.218252	0.299764	0.234405	0.113803	0.036362	0.00797719	0.00124122	0.000140555	1.18302e-05	7.53266e-07	3.68318e-08	1.401e-09	4.19281e-11	9.9716e-13	1.90143e-14	2.93037e-16	3.67643e-18	3.77958e-20	3.20316e-22	2.25024e-24	1.31704e-26	6.45262e-29	2.6579e-31	9.2423e-34	2.72342e-36	6.82491e-39	1.45944e-41	2.67151e-44	4.19864e-47	5.68159e-50	6.63749e-53	6.71147e-56	5.88792e-59	4.49199e-62	2.98679e-65	1.73449e-68	8.81478e-72
14	0	0	0.00317934	0.0284535	0.102918	0.203655	0.251613	0.209527	0.123728	0.0537381	0.0176492	0.00448033	0.000894893	0.000142739	1.84107e-05	1.94111e-06	1.68873e-07	1.22236e-08	7.41582e-10	3.79581e-11	1.64898e-12	6.11268e-14	1.94309e-15	5.32053e-17	1.26016e-18	2.5916e-20	4.64447e-22	7.27725e-24	1.00002e-25	1.20871e-27	1.28852e-29	1.21458e-31	1.0148e-33	7.53269e-36	4.97819e-38	2.9352e-40	1.54702e-42	7.30225e-45	3.09233e-47	1.17685e-49	4.03145e-52
15	0	0	0.000228193	0.00596796	0.0465995	0.157413	0.273245	0.270197	0.163205	0.0633588	0.0164378	0.00293978	0.000371727	3.3944e-05	2.27901e-06	1.14264e-07	4.33643e-09	1.26067e-10	2.83745e-12	4.99173e-14	6.92317e-16	7.62924e-18	6.72784e-20	4.77893e-22	2.75083e-24	1.29032e-26	4.95766e-29	1.56783e-31	4.0994e-34	8.89962e-37	1.61055e-39	2.43865e-42	3.10044e-45	3.3208e-48	3.0059e-51	2.30632e-54	1.50422e-57	8.36224e-61	3.97261e-64	1.61674e-67	5.64984e-71
16	0	0	0.00018991	0.00382851	0.0273184	0.0965468	0.196574	0.252019	0.215925	0.129065	0.0556142	0.017729	0.00427037	0.000790953	0.00011434	1.30668e-05	1.1937e-06	8.80312e-08	5.28661e-09	2.60557e-10	1.06136e-11	3.59608e-13	1.01935e-14	2.43031e-16	4.89746e-18	8.37955e-20	1.22246e-21	1.52657e-23	1.63774e-25	1.51464e-27	1.21143e-29	8.40482e-32	5.07259e-34	2.67037e-36	1.2293e-38	4.96066e-41	1.75877e-43	5.49053e-46	1.51237e-48	3.683e-51	7.94453e-54
17	0	0	0.000205122	0.00303824	0.0185051	0.0628407	0.135815	0.201622	0.216209	0.173621	0.107289	0.0521232	0.0202566	0.0063886	0.00165508	0.000355904	6.41021e-05	9.74738e-06	1.26019e-06	1.39396e-07	1.32675e-08	1.09214e-09	7.8117e-11	4.87583e-12	2.6662e-13	1.2819e-14	5.4374e-16	2.04109e-17	6.80036e-19	2.01644e-20	5.33494e-22	1.26244e-23	2.67801e-25	5.1034e-27	8.75455e-29	1.35446e-30	1.89341e-32	2.39565e-34	2.74801e-36	2.86227e-38	2.71114e-40
18	0	0	0.000395948	0.00332041	0.0141186	0.0394398	0.0804302	0.12693	0.160917	0.168235	0.147899	0.111	0.0719865	0.0407452	0.0202967	0.00896163	0.00352884	0.00124593	0.000396305	0.000114044	2.98034e-05	7.09728e-06	1.5449e-06	3.08261e-07	5.65295e-08	9.55014e-09	1.48964e-09	2.14973e-10	2.87569e-11	3.5722e-12	4.12749e-13	4.443e-14	4.46215e-15	4.18693e-16	3.67537e-17	3.02203e-18	2.33024e-19	1.68693e-20	1.14774e-21	7.34663e-23	4.42841e-24
19	0	0	0.000328525	0.00238452	0.00937287	0.0254933	0.0528757	0.0881579	0.122159	0.143978	0.146819	0.131248	0.103939	0.0735472	0.0468336	0.0270017	0.0141689	0.00679787	0.00299393	0.00121476	0.000455512	0.000158314	5.11302e-05	1.53817e-05	4.3196e-06	1.13465e-06	2.79292e-07	6.45323e-08	1.40187e-08	2.86742e-09	5.53008e-10	1.00691e-10	1.73301e-11	2.82268e-12	4.35555e-13	6.37368e-14	8.85375e-15	1.16857e-15	1.46674e-16	1.75221e-17	1.99388e-18
20	0	0	0.000110825	0.00105163	0.00513181	0.0166618	0.039952	0.0749321	0.114037	0.144479	0.15531	0.143753	0.115922	0.082231	0.0517282	0.029055	0.0146583	0.00667669	0.0027582	0.00103761	0.000356742	0.000112463	3.26049e-05	8.71661e-06	2.15416e-06	4.93242e-07	1.0486e-07	2.07382e-08	3.82236e-09	6.57698e-10	1.05814e-10	1.59412e-11	2.25202e-12	2.9872e-13	3.72507e-14	4.37215e-15	4.83534e-16	5.04418e-17	4.96845e-18	4.62523e-19	4.07308e-20
21	0	0	0.000178246	0.00123116	0.00479887	0.0133761	0.0292347	0.0526347	0.0805116	0.106876	0.125051	0.130516	0.12266	0.104605	0.0814683	0.0582586	0.0384313	0.023481	0.0133349	0.00706113	0.00349609	0.00162259	0.000707534	0.000290466	0.00011248	4.11573e-05	1.4253e-05	4.67838e-06	1.45753e-06	4.31546e-07	1.21576e-07	3.26262e-08	8.34913e-09	2.03941e-09	4.7595e-10	1.06218e-10	2.26869e-11	4.64132e-12	9.10171e-13	1.71211e-13	3.09146e-14
22	0	0	7.03242e-05	0.000610618	0.00286084	0.00926374	0.0228756	0.045441	0.0751067	0.105737	0.128998	0.138199	0.131396	0.11183	0.0858138	0.0597345	0.0379174	0.0220485	0.011792	0.00582114	0.00266088	0.00112948	0.00044637	0.000164627	5.67846e-05	1.83547e-05	5.56989e-06	1.58951e-06	4.27248e-07	1.08327e-07	2.59434e-08	5.87635e-09	1.26039e-09	2.56277e-10	4.94526e-11	9.06532e-12	1.58018e-12	2.62155e-13	4.14294e-14	6.24193e-15	8.97279e-16
23	0	0	0.000304409	0.00147894	0.00445705	0.010334	0.0199608	0.0334643	0.0499231	0.067392	0.0833155	0.0951905	0.101226	0.100764	0.0943348	0.083388	0.0698327	0.0555643	0.0421126	0.0304701	0.0210882	0.0139855	0.00890185	0.00544595	0.00320649	0.00181916	0.000995576	0.000526122	0.000268729	0.000132783	6.35214e-05	2.9443e-05	1.32324e-05	5.77005e-06	2.44276e-06	1.00461e-06	4.01587e-07	1.56118e-07	5.90528e-08	2.17444e-08	7.79785e-09
24	0	0	0.000458247	0.00179373	0.00458576	0.00938447	0.0165307	0.0259937	0.0372854	0.0494885	0.0613976	0.0717372	0.0793978	0.083629	0.0841454	0.0811327	0.0751636	0.067059	0.0577302	0.0480394	0.0386997	0.0302221	0.0229076	0.0168716	0.012086	0.00842876	0.00572741	0.00379491	0.0024536	0.00154899	0.000955438	0.000576121	0.000339792	0.000196118	0.000110823	6.134e-05	3.32688e-05	1.76882e-05	9.22233e-06	4.71699e-06	2.36755e-06
25	0	0	0.000386739	0.00154115	0.00400519	0.0083234	0.0148773	0.0237234	0.0344907	0.0463805	0.0582757	0.0689358	0.0772231	0.0823038	0.0837751	0.0816974	0.0765353	0.0690356	0.0600769	0.0505267	0.0411325	0.0324561	0.0248536	0.0184904	0.0133785	0.00942257	0.00646548	0.0043255	0.0028235	0.00179946	0.00112039	0.00068189	0.000405894	0.000236418	0.000134811	7.52901e-05	4.12003e-05	2.20996e-05	1.16239e-05	5.99732e-06	3.03632e-06
26	0	0	0.00014007	0.00065866	0.00197047	0.00462773	0.00921031	0.0161506	0.0255428	0.0370068	0.0496645	0.0622549	0.073362	0.0816931	0.0863288	0.0868797	0.083517	0.0768857	0.0679364	0.05773	0.0472605	0.0373308	0.0284916	0.0210374	0.015045	0.0104321	0.00702013	0.00458879	0.00291598	0.00180274	0.00108504	0.00063623	0.000363663	0.000202746	0.000110308	5.85983e-05	3.04085e-05	1.54217e-05	7.64692e-06	3.70879e-06	1.7601e-06
27	0	0	0.000151175	0.000715959	0.0021502	0.00505646	0.0100551	0.0175842	0.0276884	0.0398786	0.0531282	0.0660243	0.0770407	0.0848496	0.0885845	0.0879838	0.0833885	0.0756146	0.0657491	0.0549321	0.0441759	0.0342495	0.0256359	0.0185492	0.0129895	0.00881283	0.00579849	0.00370324	0.00229763	0.00138593	0.000813353	0.000464711	0.000258658	0.000140334	7.42559e-05	3.83405e-05	1.93266e-05	9.51535e-06	4.5778e-06	2.15295e-06	9.90203e-07
28	0	0	0.000210826	0.000847546	0.00224023	0.00476674	0.00877414	0.0144827	0.0218977	0.0307557	0.0405245	0.0504608	0.0597153	0.0674624	0.0730244	0.0759664	0.0761436	0.0736978	0.0690091	0.0626196	0.0551443	0.0471891	0.0392862	0.0318531	0.025176	0.0194145	0.0146187	0.010756	0.00773837	0.00544713	0.00375369	0.00253369	0.00167599	0.00108696	0.000691465	0.000431642	0.000264509	0.000159177	9.41016e-05	5.46676e-05	3.12188e-05
29	0	0	0.000153891	0.000654798	0.00181517	0.00402299	0.00767061	0.0130539	0.0202666	0.0291222	0.0391296	0.0495364	0.0594335	0.0678979	0.0741406	0.0776258	0.0781393	0.0757954	0.0709888	0.064308	0.0564335	0.0480396	0.0397178	0.0319282	0.0249805	0.0190398	0.0141489	0.0102592	0.00726346	0.00502455	0.00339813	0.00224811	0.00145565	0.000922952	0.0005733	0.000349025	0.000208345	0.000121991	7.00897e-05	3.95286e-05	2.18899e-05
30	0	0	0.000188368	0.000719752	0.00183338	0.00379982	0.0068735	0.011235	0.0169363	0.0238616	0.031716	0.0400456	0.0482872	0.0558382	0.0621345	0.0667204	0.0693008	0.069767	0.0681949	0.0648196	0.0599923	0.0541298	0.0476641	0.0409992	0.0344799	0.0283728	0.0228612	0.0180485	0.0139698	0.010607	0.0079045	0.0057842	0.00415811	0.00293775	0.00204066	0.0013942	0.000937196	0.000620052	0.000403881	0.00025908	0.000163716
31	0	0	0.00019129	0.000706657	0.00175359	0.00356147	0.00634336	0.0102514	0.0153345	0.0215088	0.0285469	0.0360906	0.0436862	0.050835	0.0570518	0.0619208	0.0651401	0.0665494	0.0661374	0.0640306	0.0604671	0.0557615	0.0502655	0.0443325	0.0382865	0.0324014	0.0268888	0.0218948	0.0175032	0.0137447	0.0106072	0.00804855	0.00600712	0.00441185	0.00318963	0.00227079	0.00159247	0.00110043	0.000749496	0.000503288	0.000333286
32	0	0	5.4093e-05	0.00022606	0.000626365	0.00140714	0.00275205	0.00485449	0.00788584	0.0119588	0.0170932	0.0231912	0.0300295	0.0372709	0.044494	0.0512386	0.0570576	0.0615671	0.0644883	0.065673	0.0651124	0.0629274	0.0593457	0.0546683	0.0492338	0.0433832	0.0374309	0.0316431	0.0262264	0.0213235	0.0170163	0.0133344	0.0102656	0.00776758	0.00577892	0.00422896	0.00304509	0.0021582	0.00150607	0.00103512	0.000700887
33	0	0	7.40001e-05	0.000284535	0.000736152	0.00156149	0.00290974	0.00492803	0.00773799	0.0114111	0.0159473	0.0212611	0.0271784	0.0334455	0.0397494	0.0457466	0.0510968	0.0554958	0.0587042	0.0605676	0.0610261	0.0601141	0.0579498	0.0547175	0.0506463	0.0459866	0.0409887	0.0358846	0.030875	0.0261205	0.0217389	0.0178061	0.01436	0.0114066	0.00892752	0.00688695	0.00523817	0.00392933	0.0029078	0.00212341	0.00153051
34	0	0	0.000191595	0.000644753	0.00148787	0.00285479	0.00486643	0.00761115	0.011127	0.0153883	0.0202997	0.0256986	0.031365	0.0370393	0.0424446	0.0473109	0.0513973	0.0545123	0.0565264	0.0573795	0.0570805	0.0557015	0.0533665	0.0502376	0.0464997	0.0423454	0.0379618	0.0335196	0.0291656	0.0250182	0.0211656	0.0176669	0.0145545	0.0118382	0.00950947	0.00754632	0.00591752	0.00458649	0.00351447	0.00266303	0.00199583
35	0	0	0.000213176	0.000716218	0.00164888	0.0031543	0.00535803	0.00834642	0.0121475	0.0167179	0.0219381	0.0276169	0.0335057	0.0393189	0.0447601	0.0495482	0.0534417	0.0562581	0.0578863	0.0582909	0.0575096	0.0556443	0.0528468	0.049303	0.0452157	0.0407889	0.0362146	0.0316623	0.0272729	0.0231548	0.0193845	0.0160079	0.0130448	0.0104932	0.00833445	0.00653845	0.00506778	0.00388165	0.00293885	0.00219989	0.00162846
36	0	0	8.25201e-05	0.000295028	0.000719882	0.00145573	0.00260896	0.00428176	0.00655809	0.00948951	0.0130829	0.0172923	0.022016	0.0270998	0.0323469	0.0375318	0.0424184	0.0467792	0.0504127	0.0531591	0.0549106	0.0556174	0.0552875	0.0539821	0.0518073	0.0489027	0.0454288	0.0415547	0.0374469	0.0332593	0.0291272	0.0251616	0.0214482	0.0180469	0.0149938	0.012304	0.00997526	0.00799211	0.00632942	0.00495601	0.00383762
37	0	0	7.08977e-06	3.44888e-05	0.000109796	0.000280844	0.000621115	0.00123214	0.00224072	0.00378939	0.00601981	0.00905055	0.0129522	0.0177244	0.0232791	0.0294349	0.0359237	0.0424112	0.0485275	0.0539046	0.0582143	0.0612017	0.0627091	0.062688	0.0611976	0.058392	0.054498	0.0497882	0.0445533	0.0390753	0.033608	0.0283612	0.0234944	0.0191142	0.0152788	0.0120042	0.00927381	0.00704716	0.00526924	0.00387791	0.00280992
38	0	0	0.000178866	0.000562288	0.0012302	0.00226333	0.00373403	0.00569728	0.00818253	0.0111874	0.0146743	0.0185696	0.0227671	0.0271332	0.0315161	0.035755	0.039691	0.0431772	0.0460877	0.0483246	0.0498227	0.0505515	0.0505148	0.0497478	0.0483132	0.0462947	0.0437912	0.0409101	0.0377608	0.0344497	0.0310753	0.027725	0.0244729	0.0213785	0.0184869	0.0158288	0.0134223	0.0112746	0.00938318	0.00773858	0.00632574
39	0	0	8.50253e-05	0.000286382	0.000666119	0.00129559	0.0022497	0.00359966	0.00540482	0.00770455	0.0105111	0.0138048	0.0175309	0.0216013	0.0258974	0.0302775	0.0345853	0.0386602	0.0423478	0.0455098	0.0480324	0.0498326	0.0508621	0.0511081	0.0505917	0.049365	0.0475049	0.0451075	0.0422806	0.0391376	0.0357907	0.0323459	0.0288991	0.0255324	0.0223135	0.019294	0.0165106	0.0139858	0.0117299	0.00974254	0.00801497
40	0	0	2.21869e-05	8.50212e-05	0.00022158	0.00047755	0.000910854	0.00158931	0.00258617	0.00397365	0.00581505	0.0081562	0.0110174	0.0143867	0.018216	0.02242	0.0268791	0.0314451	0.035951	0.0402213	0.0440849	0.0473861	0.0499957	0.0518184	0.0527985	0.0529213	0.052212	0.0507315	0.0485703	0.0458404	0.0426674	0.0391818	0.0355118	0.0317767	0.0280821	0.0245169	0.0211513	0.0180368	0.0152069	0.0126788	0.0104561
41	0	0	3.32335e-06	1.55652e-05	4.83319e-05	0.000121811	0.000267699	0.000531588	0.000974052	0.00166962	0.00270302	0.00416252	0.00613048	0.00867218	0.011824	0.0155828	0.0198985	0.0246703	0.0297492	0.0349453	0.0400405	0.044805	0.0490152	0.0524721	0.0550164	0.0565408	0.0569963	0.0563934	0.0547983	0.0523242	0.0491198	0.0453559	0.0412122	0.0368647	0.0324755	0.0281849	0.0241068	0.0203265	0.0169013	0.0138621	0.0112179
42	0	0	3.01358e-05	0.000108776	0.000269542	0.000556218	0.00102154	0.00172449	0.0027262	0.00408449	0.00584784	0.00804908	0.0106998	0.0137859	0.0172652	0.0210672	0.0250951	0.0292308	0.0333407	0.0372843	0.0409225	0.0441256	0.046782	0.0488035	0.0501303	0.050733	0.0506132	0.0498009	0.0483518	0.0463418	0.0438622	0.0410129	0.0378974	0.0346173	0.0312679	0.0279347	0.0246911	0.0215969	0.0186981	0.0160268	0.0136029
43	0	0	2.1877e-05	8.05095e-05	0.000203085	0.000426162	0.000795278	0.0013633	0.0021874	0.00332477	0.00482737	0.00673617	0.00907547	0.011848	0.0150313	0.0185761	0.0224068	0.0264237	0.0305086	0.0345304	0.0383534	0.0418449	0.0448835	0.0473657	0.0492121	0.0503704	0.0508182	0.0505618	0.0496352	0.0480956	0.0460196	0.043497	0.0406259	0.0375069	0.0342382	0.0309117	0.0276095	0.0244019	0.021346	0.0184855	0.0158509
44	0	0	2.15075e-05	7.83048e-05	0.000195833	0.000408087	0.000757259	0.00129228	0.00206616	0.00313226	0.00453961	0.00632788	0.00852222	0.0111288	0.0141315	0.0174899	0.0211392	0.0249926	0.0289445	0.0328762	0.0366626	0.0401788	0.0433076	0.0459462	0.048011	0.0494427	0.0502077	0.0502994	0.0497368	0.0485621	0.0468371	0.0446387	0.0420539	0.0391749	0.0360945	0.0329021	0.0296801	0.0265013	0.0234276	0.0205088	0.0177822
45	0	0	1.34659e-05	5.10925e-05	0.000132528	0.000285447	0.000545993	0.000958279	0.00157275	0.00244334	0.00362348	0.0051613	0.00709434	0.00944437	0.0122129	0.0153778	0.0188917	0.0226825	0.0266552	0.0306968	0.0346818	0.0384797	0.041962	0.0450101	0.0475219	0.0494174	0.0506424	0.0511708	0.0510048	0.0501728	0.0487271	0.0467389	0.0442938	0.041486	0.0384138	0.0351739	0.0318577	0.0285481	0.0253169	0.0222233	0.0193135
46	0	0	1.10838e-05	4.22701e-05	0.000110234	0.000238765	0.000459385	0.000811199	0.0013398	0.00209508	0.00312803	0.00448665	0.00621122	0.00832959	0.0108526	0.0137707	0.0170512	0.020638	0.0244527	0.0283973	0.032359	0.036216	0.0398445	0.0431252	0.0459503	0.0482293	0.0498935	0.0508993	0.0512295	0.0508928	0.0499224	0.0483725	0.0463141	0.0438309	0.0410136	0.0379557	0.034749	0.0314795	0.0282252	0.0250531	0.0220188
47	0	0	1.06107e-05	4.04006e-05	0.000105247	0.000227824	0.000438223	0.000773883	0.00127861	0.00200062	0.00298954	0.00429256	0.00595009	0.00799108	0.0104288	0.013257	0.0164477	0.0199505	0.0236926	0.027582	0.0315116	0.0353642	0.0390191	0.0423586	0.0452747	0.0476748	0.0494863	0.0506603	0.0511729	0.0510258	0.0502448	0.0488767	0.0469863	0.0446516	0.0419593	0.0390001	0.0358641	0.0326377	0.0293996	0.0262193	0.0231551
48	0	0	1.30653e-05	4.83781e-05	0.000123042	0.000260782	0.000492281	0.000854818	0.00139106	0.00214696	0.00316879	0.0044995	0.00617469	0.00821851	0.0106399	0.0134296	0.0165582	0.0199758	0.0236126	0.027382	0.0311835	0.0349086	0.0384456	0.0416859	0.0445296	0.0468907	0.0487011	0.0499139	0.0505047	0.050472	0.0498363	0.0486374	0.0469319	0.0447891	0.042287	0.0395083	0.0365363	0.0334516	0.0303293	0.0272365	0.0242308
49	0	0	1.09356e-05	4.07982e-05	0.000104513	0.000223067	0.000423992	0.000741258	0.00121442	0.00188696	0.00280374	0.00400785	0.00553687	0.00741903	0.00966941	0.0122868	0.0152515	0.0185241	0.0220454	0.025739	0.0295131	0.0332657	0.0368891	0.0402754	0.0433223	0.0459382	0.0480469	0.0495907	0.0505331	0.0508597	0.050578	0.0497158	0.0483185	0.0464465	0.044171	0.0415702	0.0387255	0.0357176	0.0326238	0.0295151	0.0264543
50	0	0	1.27363e-05	4.63694e-05	0.000116334	0.000243826	0.000456078	0.000786086	0.00127165	0.00195371	0.00287393	0.00407179	0.00558125	0.0074273	0.00962273	0.0121654	0.0150364	0.0181988	0.0215986	0.0251654	0.0288155	0.0324557	0.0359871	0.0393103	0.0423303	0.0449607	0.0471284	0.0487763	0.0498657	0.0503777	0.0503129	0.0496906	0.0485469	0.046932	0.0449074	0.0425422	0.0399097	0.0370846	0.0341394	0.0311426	0.0281559

## Sheet: Female rates (virgin)
Age	0.01	0.02	0.03	0.04	0.05	0.06	0.07	0.08	0.09	0.1	0.11	0.12	0.13	0.14	0.15	0.16	0.17	0.18	0.19	0.2	0.21	0.22	0.23	0.24	0.25	0.26	0.27	0.28	0.29	0.3	0.31	0.32	0.33	0.34	0.35	0.36	0.37	0.38	0.39	0.4	0.41	0.42	0.43	0.44	0.45	0.46	0.47	0.48	0.49
10	0	0	0	0	0	0	0	0	0	0	0	0	0	0	0	0	0	0	0	0	0	0	0	0	0	0	0	0	0	0	0	0	0	0	0	0	0	0	0	0	0	0	0	0	0	0	0	0	0
11	0	0	0	0	0	0	0	0	0	0	0	0	0	0	0	0	0	0	0	0	0	0	0	0	0	0	0	0	0	0	0	0	0	0	0	0	0	0	0	0	0	0	0	0	0	0	0	0	0
12	0	0	0	0	0	0	0	0	0	0	0	0	0	0	0	0	0	0	0	0	0	0	0	0	0	0	0	0	0	0	0	0	0	0	0	0	0	0	0	0	0	0	0	0	0	0	0	0	0
13	0	0	0	0	0	0	0	0	0	0	0	0	0	0	0	0	0	0	0	0	0	0	0	0	0	0	0	0	0	0	0	0	0	0	0	0	0	0	0	0	0	0	0	0	0	0	0	0	0
14	0	0	0	0	0	0	0	0	0	0	0	0	0	0	0	0	0	0	0	0	0	0	0	0	0	0	0	0	0	0	0	0	0	0	0	0	0	0	0	0	0	0	0	0	0	0	0	0	0
15	0	0	0	0	0	0	0	0	0	0	0	0	0	0	0	0	0	0	0	0	0	0	0	0	0	0	0	0	0	0	0	0	0	0	0	0	0	0	0	0	0	0	0	0	0	0	0	0	0
16	0	0	0	0	0	0	0	0	0	0	0	0	0	0	0	0	0	0	0	0	0	0	0	0	0	0	0	0	0	0	0	0	0	0	0	0	0	0	0	0	0	0	0	0	0	0	0	0	0
17	0	0	0	0	0	0	0	0	0	0	0	0	0	0	0	0	0	0	0	0	0	0	0	0	0	0	0	0	0	0	0	1	1	1	1	1	1	1	1	1	1	1	1	1	1	1	1	1	1
18	0	0	0	0	0	0	0	0	0	0	0	0	0	0	0	0	0	0	0	0	1	1	1	1	1	1	1	1	1	1	1	1	1	1	1	1	1	1	1	1	1	1	1	1	1	1	1	1	1
19	0	0	0	0	0	0	0	0	0	0	0	0	0	0	0	0	1	1	1	1	1	1	1	1	1	1	1	1	1	1	1	1	1	1	1	1	1	1	1	1	1	1	1	1	1	1	1	1	1
20	0	0	0	0	0	0	0	0	0	0	0	0	0	0	1	1	1	1	1	1	1	1	1	1	1	1	1	1	1	1	1	1	1	1	1	1	1	1	1	1	1	1	1	1	1	1	1	1	1
21	0	0	0	0	0	0	0	0	0	0	1	1	1	1	1	1	1	1	1	1	1	1	1	1	1	1	1	1	1	1	1	1	1	1	1	1	1	1	1	1	1	1	1	1	1	1	1	1	1
22	0	0	0	0	0	0	0	0	1	1	1	1	1	1	1	1	1	1	1	1	1	1	1	1	1	1	1	1	1	1	1	1	1	1	1	1	1	1	1	1	1	1	1	1	1	1	1	1	1
23	0	0	0	0	0	0	1	1	1	1	1	1	1	1	1	1	1	1	1	1	1	1	1	1	1	1	1	1	1	1	1	1	1	1	1	1	1	1	1	1	1	1	1	1	1	1	1	1	1
24	0	0	0	0	1	1	1	1	1	1	1	1	1	1	1	1	1	1	1	1	1	1	1	1	1	1	1	1	1	1	1	1	1	1	1	1	1	1	1	1	1	1	1	1	1	1	1	1	1
25	0	0	0	0	1	1	1	1	1	1	1	1	1	1	1	1	1	1	1	1	1	1	1	1	1	1	1	1	1	1	1	1	1	1	1	1	1	1	1	1	1	1	1	1	1	1	1	1	1
26	0	0	1	1	1	1	1	1	1	1	1	1	1	1	1	1	1	1	1	1	1	1	1	1	1	1	1	1	1	1	1	1	1	1	1	1	1	1	1	1	1	1	1	1	1	1	1	1	1
27	0	0	1	1	1	1	1	1	1	1	1	1	1	1	1	1	1	1	1	1	1	1	1	1	1	1	1	1	1	1	1	1	1	1	1	1	1	1	1	1	1	1	1	1	1	1	1	1	1
28	0	1	1	1	1	1	1	1	1	1	1	1	1	1	1	1	1	1	1	1	1	1	1	1	1	1	1	1	1	1	1	1	1	1	1	1	1	1	1	1	1	1	1	1	1	1	1	1	1
29	0	1	1	1	1	1	1	1	1	1	1	1	1	1	1	1	1	1	1	1	1	1	1	1	1	1	1	1	1	1	1	1	1	1	1	1	1	1	1	1	1	1	1	1	1	1	1	1	1
30	1	1	1	1	1	1	1	1	1	1	1	1	1	1	1	1	1	1	1	1	1	1	1	1	1	1	1	1	1	1	1	1	1	1	1	1	1	1	1	1	1	1	1	1	1	1	1	1	1
31	1	1	1	1	1	1	1	1	1	1	1	1	1	1	1	1	1	1	1	1	1	1	1	1	1	1	1	1	1	1	1	1	1	1	1	1	1	1	1	1	1	1	1	1	1	1	1	1	1
32	1	1	1	1	1	1	1	1	1	1	1	1	1	1	1	1	1	1	1	1	1	1	1	1	1	1	1	1	1	1	1	1	1	1	1	1	1	1	1	1	1	1	1	1	1	1	1	1	1
33	1	1	1	1	1	1	1	1	1	1	1	1	1	1	1	1	1	1	1	1	1	1	1	1	1	1	1	1	1	1	1	1	1	1	1	1	1	1	1	1	1	1	1	1	1	1	1	1	1
34	0	1	1	1	1	1	1	1	1	1	1	1	1	1	1	1	1	1	1	1	1	1	1	1	1	1	1	1	1	1	1	1	1	1	1	1	1	1	1	1	1	1	1	1	1	1	1	1	1
35	1	1	1	1	1	1	1	1	1	1	1	1	1	1	1	1	1	1	1	1	1	1	1	1	1	1	1	1	1	1	1	1	1	1	1	1	1	1	1	1	1	1	1	1	1	1	1	1	1
36	1	1	1	1	1	1	1	1	1	1	1	1	1	1	1	1	1	1	1	1	1	1	1	1	1	1	1	1	1	1	1	1	1	1	1	1	1	1	1	1	1	1	1	1	1	1	1	1	1
37	0	0	0	0	0	0	0	0	0	0	0	0	0	0	0	0	0	0	0	0	0	0	0	0	0	0	0	0	0	0	0	0	0	0	0	0	0	0	0	0	0	0	0	0	0	0	0	0	0
38	0	0	0	0	0	0	0	0	0	0	0	0	0	0	0	0	0	0	0	0	0	0	0	0	0	0	0	0	0	0	0	0	0	0	0	0	0	0	0	0	0	0	0	0	0	0	0	0	0
39	1	1	1	1	1	1	1	1	1	1	1	1	1	1	1	1	1	1	1	1	1	1	1	1	1	1	1	1	1	1	1	1	1	1	1	1	1	1	1	1	1	1	1	1	1	1	1	1	1
40	1	1	1	1	1	1	1	1	1	1	1	1	1	1	1	1	1	1	1	1	1	1	1	1	1	1	1	1	1	1	1	1	1	1	1	1	1	1	1	1	1	1	1	1	1	1	1	1	1
41	0	0	0	0	0	0	0	0	0	0	0	0	0	0	0	0	0	0	0	0	0	0	0	0	0	0	0	0	0	0	0	0	0	0	0	0	0	0	0	0	0	0	0	0	0	0	0	0	0
42	0	0	0	0	0	0	0	0	0	0	0	0	0	0	0	0	0	0	0	0	0	0	0	0	0	0	0	0	0	0	0	0	0	0	0	0	0	0	0	0	0	0	0	0	0	0	0	0	0
43	0	0	0	0	0	0	0	0	0	0	0	0	0	0	0	0	0	0	0	0	0	0	0	0	0	0	0	0	0	0	0	0	0	0	0	0	0	0	0	0	0	0	0	0	0	0	0	0	0
44	0	0	0	0	0	0	0	0	0	0	0	0	0	0	0	0	0	0	0	0	0	0	0	0	0	0	0	0	0	0	0	0	0	0	0	0	0	0	0	0	0	0	0	0	0	0	0	0	0
45	0	0	0	0	0	0	0	0	0	0	0	0	0	0	0	0	0	0	0	0	0	0	0	0	0	0	0	0	0	0	0	0	0	0	0	0	0	0	0	0	0	0	0	0	0	0	0	0	0
46	0	0	0	0	0	0	0	0	0	0	0	0	0	0	0	0	0	0	0	0	0	0	0	0	0	0	0	0	0	0	0	0	0	0	0	0	0	0	0	0	0	0	0	0	0	0	0	0	0
47	0	0	0	0	0	0	0	0	0	0	0	0	0	0	0	0	0	0	0	0	0	0	0	0	0	0	0	0	0	0	0	0	0	0	0	0	0	0	0	0	0	0	0	0	0	0	0	0	0
48	0	0	0	0	0	0	0	0	0	0	0	0	0	0	0	0	0	0	0	0	0	0	0	0	0	0	0	0	0	0	0	0	0	0	0	0	0	0	0	0	0	0	0	0	0	0	0	0	0
49	0	0	0	0	0	0	0	0	0	0	0	0	0	0	0	0	0	0	0	0	0	0	0	0	0	0	0	0	0	0	0	0	0	0	0	0	0	0	0	0	0	0	0	0	0	0	0	0	0
50	0	0	0	0	0	0	0	0	0	0	0	0	0	0	0	0	0	0	0	0	0	0	0	0	0	0	0	0	0	0	0	0	0	0	0	0	0	0	0	0	0	0	0	0	0	0	0	0	0
[truncated: 52 more columns]

## Sheet: Female rates (not virgin)
Age	0.01	0.02	0.03	0.04	0.05	0.06	0.07	0.08	0.09	0.1	0.11	0.12	0.13	0.14	0.15	0.16	0.17	0.18	0.19	0.2	0.21	0.22	0.23	0.24	0.25	0.26	0.27	0.28	0.29	0.3	0.31	0.32	0.33	0.34	0.35	0.36	0.37	0.38	0.39	0.4	0.41	0.42	0.43	0.44	0.45	0.46	0.47	0.48	0.49
10	0	0	0	0	0	0	0	0	0	0	0	0	0	0	0	0	0	0	0	0	0	0	0	0	0	0	0	0	0	0	0	0	0	0	0	0	0	0	0	0	0	0	0	0	0	0	0	0	0
11	0	0	0	0	0	0	0	0	0	0	0	0	0	0	0	0	0	0	0	0	0	0	0	0	0	0	0	0	0	0	0	0	0	0	0	0	0	0	0	0	0	0	0	0	0	0	0	0	0
12	0	0	0	0	0	0	0	0	0	0	0	0	0	0	0	0	0	0	0	0	0	0	0	0	0	0	0	0	0	0	0	0	0	0	0	0	0	0	0	0	0	0	0	0	0	0	0	0	0
13	0	0	0	0	0	0	0	0	0	0	0	0	0	0	0	0	0	0	0	0	0	0	0	0	0	0	0	0	0	0	0	0	0	0	0	0	0	0	0	0	0	0	0	0	0	0	0	0	0
14	0	0	0	0	0	0	0	0	0	0	0	0	0	0	0	0	0	0	0	0	0	0	0	0	0	0	0	0	0	0	0	0	0	0	0	0	0	0	0	0	0	0	0	0	0	0	0	0	0
15	0	0	0	0	0	0	0	0	0	0	0	0	0	0	0	0	0	0	0	0	0	0	0	0	0	0	0	0	0	0	0	0	0	0	0	0	0	0	0	0	0	0	0	0	0	0	0	0	0
16	0	0	0	0	0	0	0	0	0	0	0	0	0	0	0	0	0	0	0	0	0	0	0	0	0	0	0	0	0	0	0	0	0	0	0	0	0	0	0	0	0	0	0	0	0	0	0	0	0
17	0	0	0	0	0	0	0	0	0	0	0	0	0	0	0	0	0	0	0	0	0	0	0	0	0	0	0	0	0	0	0	0	0	0	0	0	0	0	0	0	0	0	0	0	0	0	0	0	0
18	0	0	0	0	0	0	0	0	0	0	0	0	0	0	0	0	0	0	0	0	0	0	0	0	0	0	0	0	0	0	0	0	0	0	0	0	0	0	0	0	0	0	0	0	0	0	0	0	0
19	0	0	0	0	0	0	0	0	0	0	0	0	0	0	0	0	0	0	0	0	0	0	0	0	0	0	0	0	0	0	0	0	0	0	0	0	0	0	0	0	0	0	0	0	0	0	0	0	0
20	0	0	0	0	0	0	0	0	0	0	0	0	0	0	0	0	0	0	0	0	0	0	0	0	0	0	0	0	0	0	0	0	0	0	0	0	0	0	0	0	0	0	0	0	0	0	0	0	0
21	0	0	0	0	0	0	0	0	0	0	0	0	0	0	0	0	0	0	0	0	0	0	0	0	0	0	0	0	0	0	0	0	0	0	0	0	0	0	0	0	0	0	0	0	0	0	0	0	0
22	0	0	0	0	0	0	0	0	0	0	0	0	0	0	0	0	0	0	0	0	0	0	0	0	0	0	0	0	0	0	0	0	0	0	0	0	0	0	0	0	0	0	0	0	0	0	0	0	0
23	0	0	0	0	0	0	0	0	0	0	0	0	0	0	0	0	0	0	0	0	0	0	0	0	0	0	0	0	0	0	0	0	0	0	0	0	0	0	0	0	0	0	0	0	0	0	0	0	0
24	0	0	0	0	0	0	0	0	0	0	0	0	0	0	0	0	0	0	0	0	0	0	0	0	0	0	0	0	0	0	0	0	0	0	0	0	0	0	0	0	0	0	0	0	0	0	0	0	0
25	0	0	0	0	0	0	0	0	0	0	0	0	0	0	0	0	0	0	0	0	0	0	0	0	0	0	0	0	0	0	0	0	0	0	0	0	0	0	0	0	0	0	0	0	0	0	0	0	0
26	0	0	0	0	0	0	0	0	0	0	0	0	0	0	0	0	0	0	0	0	0	0	0	0	0	0	0	0	0	0	0	0	0	0	0	0	0	0	0	0	0	0	0	0	0	0	0	0	0
27	0	0	0	0	0	0	0	0	0	0	0	0	0	0	0	0	0	0	0	0	0	0	0	0	0	0	0	0	0	0	0	0	0	0	0	0	0	0	0	0	0	0	0	0	0	0	0	0	0
28	0	0	0	0	0	0	0	0	0	0	0	0	0	0	0	0	0	0	0	0	0	0	0	0	0	0	0	0	0	0	0	0	0	0	0	0	0	0	0	0	0	0	0	0	0	0	0	0	0
29	0	0	0	0	0	0	0	0	0	0	0	0	0	0	0	0	0	0	0	0	0	0	0	0	0	0	0	0	0	0	0	0	0	0	0	0	0	0	0	0	0	0	0	0	0	0	0	0	0
30	0	0	0	0	0	0	0	0	0	0	0	0	0	0	0	0	0	0	0	0	0	0	0	0	0	0	0	0	0	0	0	0	0	0	0	0	0	0	0	0	0	0	0	0	0	0	0	0	0
31	0	0	0	0	0	0	0	0	0	0	0	0	0	0	0	0	0	0	0	0	0	0	0	0	0	0	0	0	0	0	0	0	0	0	0	0	0	0	0	0	0	0	0	0	0	0	0	0	0
32	0	0	0	0	0	0	0	0	0	0	0	0	0	0	0	0	0	0	0	0	0	0	0	0	0	0	0	0	0	0	0	0	0	0	0	0	0	0	0	0	0	0	0	0	0	0	0	0	0
33	0	0	0	0	0	0	0	0	0	0	0	0	0	0	0	0	0	0	0	0	0	0	0	0	0	0	0	0	0	0	0	0	0	0	0	0	0	0	0	0	0	0	0	0	0	0	0	0	0
34	0	0	0	0	0	0	0	0	0	0	0	0	0	0	0	0	0	0	0	0	0	0	0	0	0	0	0	0	0	0	0	0	0	0	0	0	0	0	0	0	0	0	0	0	0	0	0	0	0
35	0	0	0	0	0	0	0	0	0	0	0	0	0	0	0	0	0	0	0	0	0	0	0	0	0	0	0	0	0	0	0	0	0	0	0	0	0	0	0	0	0	0	0	0	0	0	0	0	0
36	0	0	0	0	0	0	0	0	0	0	0	0	0	0	0	0	0	0	0	0	0	0	0	0	0	0	0	0	0	0	0	0	0	0	0	0	0	0	0	0	0	0	0	0	0	0	0	0	0
37	0	0	0	0	0	0	0	0	0	0	0	0	0	0	0	0	0	0	0	0	0	0	0	0	0	0	0	0	0	0	0	0	0	0	0	0	0	0	0	0	0	0	0	0	0	0	0	0	0
38	0	0	0	0	0	0	0	0	0	0	0	0	0	0	0	0	0	0	0	0	0	0	0	0	0	0	0	0	0	0	0	0	0	0	0	0	0	0	0	0	0	0	0	0	0	0	0	0	0
39	0	0	0	0	0	0	0	0	0	0	0	0	0	0	0	0	0	0	0	0	0	0	0	0	0	0	0	0	0	0	0	0	0	0	0	0	0	0	0	0	0	0	0	0	0	0	0	0	0
40	0	0	0	0	0	0	0	0	0	0	0	0	0	0	0	0	0	0	0	0	0	0	0	0	0	0	0	0	0	0	0	0	0	0	0	0	0	0	0	0	0	0	0	0	0	0	0	0	0
41	0	0	0	0	0	0	0	0	0	0	0	0	0	0	0	0	0	0	0	0	0	0	0	0	0	0	0	0	0	0	0	0	0	0	0	0	0	0	0	0	0	0	0	0	0	0	0	0	0
42	0	0	0	0	0	0	0	0	0	0	0	0	0	0	0	0	0	0	0	0	0	0	0	0	0	0	0	0	0	0	0	0	0	0	0	0	0	0	0	0	0	0	0	0	0	0	0	0	0
43	0	0	0	0	0	0	0	0	0	0	0	0	0	0	0	0	0	0	0	0	0	0	0	0	0	0	0	0	0	0	0	0	0	0	0	0	0	0	0	0	0	0	0	0	0	0	0	0	0
44	0	0	0	0	0	0	0	0	0	0	0	0	0	0	0	0	0	0	0	0	0	0	0	0	0	0	0	0	0	0	0	0	0	0	0	0	0	0	0	0	0	0	0	0	0	0	0	0	0
45	0	0	0	0	0	0	0	0	0	0	0	0	0	0	0	0	0	0	0	0	0	0	0	0	0	0	0	0	0	0	0	0	0	0	0	0	0	0	0	0	0	0	0	0	0	0	0	0	0
46	0	0	0	0	0	0	0	0	0	0	0	0	0	0	0	0	0	0	0	0	0	0	0	0	0	0	0	0	0	0	0	0	0	0	0	0	0	0	0	0	0	0	0	0	0	0	0	0	0
47	0	0	0	0	0	0	0	0	0	0	0	0	0	0	0	0	0	0	0	0	0	0	0	0	0	0	0	0	0	0	0	0	0	0	0	0	0	0	0	0	0	0	0	0	0	0	0	0	0
48	0	0	0	0	0	0	0	0	0	0	0	0	0	0	0	0	0	0	0	0	0	0	0	0	0	0	0	0	0	0	0	0	0	0	0	0	0	0	0	0	0	0	0	0	0	0	0	0	0
49	0	0	0	0	0	0	0	0	0	0	0	0	0	0	0	0	0	0	0	0	0	0	0	0	0	0	0	0	0	0	0	0	0	0	0	0	0	0	0	0	0	0	0	0	0	0	0	0	0
50	0	0	0	0	0	0	0	0	0	0	0	0	0	0	0	0	0	0	0	0	0	0	0	0	0	0	0	0	0	0	0	0	0	0	0	0	0	0	0	0	0	0	0	0	0	0	0	0	0
[truncated: 52 more columns]

## Sheet: Male rates (virgin)
Age	0.01	0.02	0.03	0.04	0.05	0.06	0.07	0.08	0.09	0.1	0.11	0.12	0.13	0.14	0.15	0.16	0.17	0.18	0.19	0.2	0.21	0.22	0.23	0.24	0.25	0.26	0.27	0.28	0.29	0.3	0.31	0.32	0.33	0.34	0.35	0.36	0.37	0.38	0.39	0.4	0.41	0.42	0.43	0.44	0.45	0.46	0.47	0.48	0.49
10	0	0	0	0	0	0	0	0	0	0	0	0	0	0	0	0	0	0	0	0	0	0	0	0	0	0	0	0	0	0	0	0	0	0	0	0	0	0	0	0	0	0	0	0	0	0	0	0	0
11	0	0	0	0	0	0	0	0	0	0	0	0	0	0	0	0	0	0	0	0	0	0	0	0	0	0	0	0	0	0	0	0	0	0	0	0	0	0	0	0	0	0	0	0	0	0	0	0	0
12	0	0	0	0	0	0	0	0	0	0	0	0	0	0	0	0	0	0	0	0	0	0	0	0	0	0	0	0	0	0	0	0	0	0	0	0	0	0	0	0	0	0	0	0	0	0	0	0	0
13	0	0	0	0	0	0	0	0	0	0	0	0	0	0	0	0	0	0	0	0	0	0	0	0	0	0	0	0	0	0	0	0	0	0	0	0	0	0	0	0	0	0	0	0	0	0	0	0	0
14	0	0	0	0	0	0	0	0	0	0	0	0	0	0	0	0	0	0	0	0	0	0	0	0	0	0	0	0	0	0	0	0	0	0	0	0	0	0	0	0	0	0	0	0	0	0	0	0	0
15	0	0	0	0	0	0	0	0	0	0	0	0	0	0	0	0	0	0	0	0	0	0	0	0	0	0	0	0	0	0	0	0	0	0	0	0	0	0	0	0	0	0	0	0	0	0	0	0	0
16	0	0	0	0	0	0	0	0	0	0	0	0	0	0	0	0	0	0	0	0	0	0	0	0	0	0	0	0	0	0	0	0	0	0	0	0	0	0	0	0	0	0	0	1	1	1	1	1	1
17	0	0	0	0	0	0	0	0	0	0	0	0	0	0	0	0	0	0	0	0	0	0	0	0	0	0	1	1	1	1	1	1	1	1	1	1	1	1	1	1	1	1	1	1	1	1	1	1	1
18	0	0	0	0	0	0	0	0	0	0	0	0	0	0	0	0	0	0	1	1	1	1	1	1	1	1	1	1	1	1	1	1	1	1	1	1	1	1	1	1	1	1	1	1	1	1	1	1	1
19	0	0	0	0	0	0	0	0	0	0	0	0	0	1	1	1	1	1	1	1	1	1	1	1	1	1	1	1	1	1	1	1	1	1	1	1	1	1	1	1	1	1	1	1	1	1	1	1	1
20	0	0	0	0	0	0	0	0	0	0	1	1	1	1	1	1	1	1	1	1	1	1	1	1	1	1	1	1	1	1	1	1	1	1	1	1	1	1	1	1	1	1	1	1	1	1	1	1	1
21	0	0	0	0	0	0	0	0	1	1	1	1	1	1	1	1	1	1	1	1	1	1	1	1	1	1	1	1	1	1	1	1	1	1	1	1	1	1	1	1	1	1	1	1	1	1	1	1	1
22	0	0	0	0	0	0	0	1	1	1	1	1	1	1	1	1	1	1	1	1	1	1	1	1	1	1	1	1	1	1	1	1	1	1	1	1	1	1	1	1	1	1	1	1	1	1	1	1	1
23	0	0	0	0	0	1	1	1	1	1	1	1	1	1	1	1	1	1	1	1	1	1	1	1	1	1	1	1	1	1	1	1	1	1	1	1	1	1	1	1	1	1	1	1	1	1	1	1	1
24	0	0	0	0	0	1	1	1	1	1	1	1	1	1	1	1	1	1	1	1	1	1	1	1	1	1	1	1	1	1	1	1	1	1	1	1	1	1	1	1	1	1	1	1	1	1	1	1	1
25	0	0	0	0	1	1	1	1	1	1	1	1	1	1	1	1	1	1	1	1	1	1	1	1	1	1	1	1	1	1	1	1	1	1	1	1	1	1	1	1	1	1	1	1	1	1	1	1	1
26	0	0	1	1	1	1	1	1	1	1	1	1	1	1	1	1	1	1	1	1	1	1	1	1	1	1	1	1	1	1	1	1	1	1	1	1	1	1	1	1	1	1	1	1	1	1	1	1	1
27	0	0	0	1	1	1	1	1	1	1	1	1	1	1	1	1	1	1	1	1	1	1	1	1	1	1	1	1	1	1	1	1	1	1	1	1	1	1	1	1	1	1	1	1	1	1	1	1	1
28	0	0	1	1	1	1	1	1	1	1	1	1	1	1	1	1	1	1	1	1	1	1	1	1	1	1	1	1	1	1	1	1	1	1	1	1	1	1	1	1	1	1	1	1	1	1	1	1	1
29	0	1	1	1	1	1	1	1	1	1	1	1	1	1	1	1	1	1	1	1	1	1	1	1	1	1	1	1	1	1	1	1	1	1	1	1	1	1	1	1	1	1	1	1	1	1	1	1	1
30	1	1	1	1	1	1	1	1	1	1	1	1	1	1	1	1	1	1	1	1	1	1	1	1	1	1	1	1	1	1	1	1	1	1	1	1	1	1	1	1	1	1	1	1	1	1	1	1	1
31	1	1	1	1	1	1	1	1	1	1	1	1	1	1	1	1	1	1	1	1	1	1	1	1	1	1	1	1	1	1	1	1	1	1	1	1	1	1	1	1	1	1	1	1	1	1	1	1	1
32	1	1	1	1	1	1	1	1	1	1	1	1	1	1	1	1	1	1	1	1	1	1	1	1	1	1	1	1	1	1	1	1	1	1	1	1	1	1	1	1	1	1	1	1	1	1	1	1	1
33	1	1	1	1	1	1	1	1	1	1	1	1	1	1	1	1	1	1	1	1	1	1	1	1	1	1	1	1	1	1	1	1	1	1	1	1	1	1	1	1	1	1	1	1	1	1	1	1	1
34	0	0	0	0	0	0	0	0	0	0	0	0	0	0	0	0	0	0	0	0	0	0	0	0	0	0	0	0	0	0	0	0	0	0	0	0	0	0	0	0	0	0	0	0	0	0	0	0	0
35	0	0	0	0	0	0	0	0	0	0	0	0	0	0	0	0	0	0	0	0	0	0	0	0	0	0	0	0	0	0	0	0	0	0	0	0	0	0	0	0	0	0	0	0	0	0	0	0	0
36	0	0	0	0	0	0	0	0	0	0	0	0	0	0	0	0	0	0	0	0	0	0	0	0	0	0	0	0	0	0	0	0	0	0	0	0	0	0	0	0	0	0	0	0	0	0	0	0	0
37	1	1	1	1	1	1	1	1	1	1	1	1	1	1	1	1	1	1	1	1	1	1	1	1	1	1	1	1	1	1	1	1	1	1	1	1	1	1	1	1	1	1	1	1	1	1	1	1	1
38	0	0	0	0	0	0	0	0	0	0	0	0	0	0	0	0	0	0	0	0	0	0	0	0	0	0	0	0	0	0	0	0	0	0	0	0	0	0	0	0	0	0	0	0	0	0	0	0	0
39	0	0	0	0	0	0	0	0	0	0	0	0	0	0	0	0	0	0	0	0	0	0	0	0	0	0	0	0	0	0	0	0	0	0	0	0	0	0	0	0	0	0	0	0	0	0	0	0	0
40	0	0	0	0	0	0	0	0	0	0	0	0	0	0	0	0	0	0	0	0	0	0	0	0	0	0	0	0	0	0	0	0	0	0	0	0	0	0	0	0	0	0	0	0	0	0	0	0	0
41	0	0	0	0	0	0	0	0	0	0	0	0	0	0	0	0	0	0	0	0	0	0	0	0	0	0	0	0	0	0	0	0	0	0	0	0	0	0	0	0	0	0	0	0	0	0	0	0	0
42	0	0	0	0	0	0	0	0	0	0	0	0	0	0	0	0	0	0	0	0	0	0	0	0	0	0	0	0	0	0	0	0	0	0	0	0	0	0	0	0	0	0	0	0	0	0	0	0	0
43	0	0	0	0	0	0	0	0	0	0	0	0	0	0	0	0	0	0	0	0	0	0	0	0	0	0	0	0	0	0	0	0	0	0	0	0	0	0	0	0	0	0	0	0	0	0	0	0	0
44	0	0	0	0	0	0	0	0	0	0	0	0	0	0	0	0	0	0	0	0	0	0	0	0	0	0	0	0	0	0	0	0	0	0	0	0	0	0	0	0	0	0	0	0	0	0	0	0	0
45	0	0	0	0	0	0	0	0	0	0	0	0	0	0	0	0	0	0	0	0	0	0	0	0	0	0	0	0	0	0	0	0	0	0	0	0	0	0	0	0	0	0	0	0	0	0	0	0	0
46	0	0	0	0	0	0	0	0	0	0	0	0	0	0	0	0	0	0	0	0	0	0	0	0	0	0	0	0	0	0	0	0	0	0	0	0	0	0	0	0	0	0	0	0	0	0	0	0	0
47	0	0	0	0	0	0	0	0	0	0	0	0	0	0	0	0	0	0	0	0	0	0	0	0	0	0	0	0	0	0	0	0	0	0	0	0	0	0	0	0	0	0	0	0	0	0	0	0	0
48	0	0	0	0	0	0	0	0	0	0	0	0	0	0	0	0	0	0	0	0	0	0	0	0	0	0	0	0	0	0	0	0	0	0	0	0	0	0	0	0	0	0	0	0	0	0	0	0	0
49	0	0	0	0	0	0	0	0	0	0	0	0	0	0	0	0	0	0	0	0	0	0	0	0	0	0	0	0	0	0	0	0	0	0	0	0	0	0	0	0	0	0	0	0	0	0	0	0	0
50	0	0	0	0	0	0	0	0	0	0	0	0	0	0	0	0	0	0	0	0	0	0	0	0	0	0	0	0	0	0	0	0	0	0	0	0	0	0	0	0	0	0	0	0	0	0	0	0	0
[truncated: 52 more columns]

## Sheet: Male rates (not virgin)
Age	0.01	0.02	0.03	0.04	0.05	0.06	0.07	0.08	0.09	0.1	0.11	0.12	0.13	0.14	0.15	0.16	0.17	0.18	0.19	0.2	0.21	0.22	0.23	0.24	0.25	0.26	0.27	0.28	0.29	0.3	0.31	0.32	0.33	0.34	0.35	0.36	0.37	0.38	0.39	0.4	0.41	0.42	0.43	0.44	0.45	0.46	0.47	0.48	0.49
10	0	0	0	0	0	0	0	0	0	0	0	0	0	0	0	0	0	0	0	0	0	0	0	0	0	0	0	0	0	0	0	0	0	0	0	0	0	0	0	0	0	0	0	0	0	0	0	0	0
11	0	0	0	0	0	0	0	0	0	0	0	0	0	0	0	0	0	0	0	0	0	0	0	0	0	0	0	0	0	0	0	0	0	0	0	0	0	0	0	0	0	0	0	0	0	0	0	0	0
12	0	0	0	0	0	0	0	0	0	0	0	0	0	0	0	0	0	0	0	0	0	0	0	0	0	0	0	0	0	0	0	0	0	0	0	0	0	0	0	0	0	0	0	0	0	0	0	0	0
13	0	0	0	0	0	0	0	0	0	0	0	0	0	0	0	0	0	0	0	0	0	0	0	0	0	0	0	0	0	0	0	0	0	0	0	0	0	0	0	0	0	0	0	0	0	0	0	0	0
14	0	0	0	0	0	0	0	0	0	0	0	0	0	0	0	0	0	0	0	0	0	0	0	0	0	0	0	0	0	0	0	0	0	0	0	0	0	0	0	0	0	0	0	0	0	0	0	0	0
15	0	0	0	0	0	0	0	0	0	0	0	0	0	0	0	0	0	0	0	0	0	0	0	0	0	0	0	0	0	0	0	0	0	0	0	0	0	0	0	0	0	0	0	0	0	0	0	0	0
16	0	0	0	0	0	0	0	0	0	0	0	0	0	0	0	0	0	0	0	0	0	0	0	0	0	0	0	0	0	0	0	0	0	0	0	0	0	0	0	0	0	0	0	0	0	0	0	1	1
17	0	0	0	0	0	0	0	0	0	0	0	0	0	0	0	0	0	0	0	0	0	0	0	0	0	0	0	0	0	0	0	0	0	0	0	0	0	0	0	0	0	0	0	0	0	0	0	1	1
18	0	0	0	0	0	0	0	0	0	0	0	0	0	0	0	0	0	0	0	0	0	0	0	0	0	0	0	0	0	0	0	0	0	0	0	0	0	0	0	0	0	0	0	0	0	0	0	1	1
19	0	0	0	0	0	0	0	0	0	0	0	0	0	0	0	0	0	0	0	0	0	0	0	0	0	0	0	0	0	0	0	0	0	0	0	0	0	0	0	0	0	0	0	0	0	0	0	1	1
20	0	0	0	0	0	0	0	0	0	0	0	0	0	0	0	0	0	0	0	0	0	0	0	0	0	0	0	0	0	0	0	0	0	0	0	0	0	0	0	0	0	0	0	0	0	0	0	0	0
21	0	0	0	0	0	0	0	0	0	0	0	0	0	0	0	0	0	0	0	0	0	0	0	0	0	0	0	0	0	0	0	0	0	0	0	0	0	0	0	0	0	0	0	0	0	0	0	0	0
22	0	0	0	0	0	0	0	0	0	0	0	0	0	0	0	0	0	0	0	0	0	0	0	0	0	0	0	0	0	0	0	0	0	0	0	0	0	0	0	0	0	0	0	0	0	0	0	0	0
23	0	0	0	0	0	0	0	0	0	0	0	0	0	0	0	0	0	0	0	0	0	0	0	0	0	0	0	0	0	0	0	0	0	0	0	0	0	0	0	0	0	0	0	0	0	0	0	0	0
24	0	0	0	0	0	0	0	0	0	0	0	0	0	0	0	0	0	0	0	0	0	0	0	0	0	0	0	0	0	0	0	0	0	0	0	0	0	0	0	0	0	0	0	0	0	0	0	0	0
25	0	0	0	0	0	0	0	0	0	0	0	0	0	0	0	0	0	0	0	0	0	0	0	0	0	0	0	0	0	0	0	0	0	0	0	0	0	0	0	0	0	0	0	0	0	0	0	0	0
26	0	0	0	0	0	0	0	0	0	0	0	0	0	0	0	0	0	0	0	0	0	0	0	0	0	0	0	0	0	0	0	0	0	0	0	0	0	0	0	0	0	0	0	0	0	0	0	0	0
27	0	0	0	0	0	0	0	0	0	0	0	0	0	0	0	0	0	0	0	0	0	0	0	0	0	0	0	0	0	0	0	0	0	0	0	0	0	0	0	0	0	0	0	0	0	0	0	0	0
28	0	0	0	0	0	0	0	0	0	0	0	0	0	0	0	0	0	0	0	0	0	0	0	0	0	0	0	0	0	0	0	0	0	0	0	0	0	0	0	0	0	0	0	0	0	0	0	0	0
29	0	0	0	0	0	0	0	0	0	0	0	0	0	0	0	0	0	0	0	0	0	0	0	0	0	0	0	0	0	0	0	0	0	0	0	0	0	0	0	0	0	0	0	0	0	0	0	0	0
30	0	0	0	0	0	0	0	0	0	0	0	0	0	0	0	0	0	0	0	0	0	0	0	0	0	0	0	0	0	0	0	0	0	0	0	0	0	0	0	0	0	0	0	0	0	0	0	0	0
31	0	0	0	0	0	0	0	0	0	0	0	0	0	0	0	0	0	0	0	0	0	0	0	0	0	0	0	0	0	0	0	0	0	0	0	0	0	0	0	0	0	0	0	0	0	0	0	0	0
32	0	0	0	0	0	0	0	0	0	0	0	0	0	0	0	0	0	0	0	0	0	0	0	0	0	0	0	0	0	0	0	0	0	0	0	0	0	0	0	0	0	0	0	0	0	0	0	0	0
33	0	0	0	0	0	0	0	0	0	0	0	0	0	0	0	0	0	0	0	0	0	0	0	0	0	0	0	0	0	0	0	0	0	0	0	0	0	0	0	0	0	0	0	0	0	0	0	0	0
34	0	0	0	0	0	0	0	0	0	0	0	0	0	0	0	0	0	0	0	0	0	0	0	0	0	0	0	0	0	0	0	0	0	0	0	0	0	0	0	0	0	0	0	0	0	0	0	0	0
35	0	0	0	0	0	0	0	0	0	0	0	0	0	0	0	0	0	0	0	0	0	0	0	0	0	0	0	0	0	0	0	0	0	0	0	0	0	0	0	0	0	0	0	0	0	0	0	0	0
36	0	0	0	0	0	0	0	0	0	0	0	0	0	0	0	0	0	0	0	0	0	0	0	0	0	0	0	0	0	0	0	0	0	0	0	0	0	0	0	0	0	0	0	0	0	0	0	0	0
37	0	0	0	0	0	0	0	0	0	0	0	0	0	0	0	0	0	0	0	0	0	0	0	0	0	0	0	0	0	0	0	0	0	0	0	0	0	0	0	0	0	0	0	0	0	0	0	0	0
38	0	0	0	0	0	0	0	0	0	0	0	0	0	0	0	0	0	0	0	0	0	0	0	0	0	0	0	0	0	0	0	0	0	0	0	0	0	0	0	0	0	0	0	0	0	0	0	0	0
39	0	0	0	0	0	0	0	0	0	0	0	0	0	0	0	0	0	0	0	0	0	0	0	0	0	0	0	0	0	0	0	0	0	0	0	0	0	0	0	0	0	0	0	0	0	0	0	0	0
40	0	0	0	0	0	0	0	0	0	0	0	0	0	0	0	0	0	0	0	0	0	0	0	0	0	0	0	0	0	0	0	0	0	0	0	0	0	0	0	0	0	0	0	0	0	0	0	0	0
41	0	0	0	0	0	0	0	0	0	0	0	0	0	0	0	0	0	0	0	0	0	0	0	0	0	0	0	0	0	0	0	0	0	0	0	0	0	0	0	0	0	0	0	0	0	0	0	0	0
42	0	0	0	0	0	0	0	0	0	0	0	0	0	0	0	0	0	0	0	0	0	0	0	0	0	0	0	0	0	0	0	0	0	0	0	0	0	0	0	0	0	0	0	0	0	0	0	0	0
43	0	0	0	0	0	0	0	0	0	0	0	0	0	0	0	0	0	0	0	0	0	0	0	0	0	0	0	0	0	0	0	0	0	0	0	0	0	0	0	0	0	0	0	0	0	0	0	0	0
44	0	0	0	0	0	0	0	0	0	0	0	0	0	0	0	0	0	0	0	0	0	0	0	0	0	0	0	0	0	0	0	0	0	0	0	0	0	0	0	0	0	0	0	0	0	0	0	0	0
45	0	0	0	0	0	0	0	0	0	0	0	0	0	0	0	0	0	0	0	0	0	0	0	0	0	0	0	0	0	0	0	0	0	0	0	0	0	0	0	0	0	0	0	0	0	0	0	0	0
46	0	0	0	0	0	0	0	0	0	0	0	0	0	0	0	0	0	0	0	0	0	0	0	0	0	0	0	0	0	0	0	0	0	0	0	0	0	0	0	0	0	0	0	0	0	0	0	0	0
47	0	0	0	0	0	0	0	0	0	0	0	0	0	0	0	0	0	0	0	0	0	0	0	0	0	0	0	0	0	0	0	0	0	0	0	0	0	0	0	0	0	0	0	0	0	0	0	0	0
48	0	0	0	0	0	0	0	0	0	0	0	0	0	0	0	0	0	0	0	0	0	0	0	0	0	0	0	0	0	0	0	0	0	0	0	0	0	0	0	0	0	0	0	0	0	0	0	0	0
49	0	0	0	0	0	0	0	0	0	0	0	0	0	0	0	0	0	0	0	0	0	0	0	0	0	0	0	0	0	0	0	0	0	0	0	0	0	0	0	0	0	0	0	0	0	0	0	0	0
50	0	0	0	0	0	0	0	0	0	0	0	0	0	0	0	0	0	0	0	0	0	0	0	0	0	0	0	0	0	0	0	0	0	0	0	0	0	0	0	0	0	0	0	0	0	0	0	0	0
[truncated: 52 more columns]

## Sheet: MSM rates
Age	0.01	0.02	0.03	0.04	0.05	0.06	0.07	0.08	0.09	0.1	0.11	0.12	0.13	0.14	0.15	0.16	0.17	0.18	0.19	0.2	0.21	0.22	0.23	0.24	0.25	0.26	0.27	0.28	0.29	0.3	0.31	0.32	0.33	0.34	0.35	0.36	0.37	0.38	0.39	0.4	0.41	0.42	0.43	0.44	0.45	0.46	0.47	0.48	0.49
10	0	0	0	0	0	0	0	0	0	0	0	0	0	0	0	0	0	0	0	0	0	0	0	0	0	0	0	0	0	0	0	0	0	0	0	0	0	0	0	0	0	0	0	0	0	0	0	0	0
11	0	0	0	0	0	0	0	0	0	0	0	0	0	0	0	0	0	0	0	0	0	0	0	0	0	0	0	0	0	0	0	0	0	0	0	0	0	0	0	0	0	0	0	0	0	0	0	0	0
12	0	0	0	0	0	0	0	0	0	0	0	0	0	0	0	0	0	0	0	0	0	0	0	0	0	0	0	0	0	0	0	0	0	0	0	0	0	0	0	0	0	0	0	0	0	0	0	0	0
13	0	0	0	0	0	0	0	0	0	0	0	0	0	0	0	0	0	0	0	0	0	0	0	0	0	0	0	0	0	0	0	0	0	0	0	0	0	0	0	0	0	0	0	0	0	0	0	0	0
14	0	0	0	0	0	0	0	0	0	0	0	0	0	0	0	0	0	0	0	0	0	0	0	0	0	0	0	0	0	0	0	0	0	0	0	0	0	0	0	0	0	0	0	0	0	0	0	0	0
15	0	0	0	0	0	0	0	0	0	0	0	0	0	0	0	0	0	0	0	0	0	0	0	0	0	0	0	0	0	0	0	0	0	0	0	0	0	0	0	0	0	0	0	0	0	0	0	0	0
16	0	0	0	0	0	0	0	0	0	0	0	0	0	0	0	0	0	0	0	0	0	0	0	0	0	0	0	0	0	0	0	0	0	0	0	0	1	1	1	1	1	1	1	1	1	1	1	1	1
17	0	0	0	0	0	0	0	0	0	0	0	0	0	0	0	0	0	0	0	0	0	0	0	0	0	0	0	0	0	0	0	0	0	0	0	0	1	1	1	1	1	1	1	1	1	1	1	1	1
18	0	0	0	0	0	0	0	0	0	0	0	0	0	0	0	0	0	0	0	0	0	0	0	0	0	0	0	0	0	0	0	0	0	0	0	0	1	1	1	1	1	1	1	1	1	1	1	1	1
19	0	0	0	0	0	0	0	0	0	0	0	0	0	0	0	0	0	0	0	0	0	0	0	0	0	0	0	0	0	0	0	0	0	0	0	0	1	1	1	1	1	1	1	1	1	1	1	1	1
20	0	0	0	0	0	0	0	0	0	0	0	0	0	0	1	1	1	1	1	1	1	1	1	1	1	1	1	1	1	1	1	1	1	1	1	1	1	1	1	1	1	1	1	1	1	1	1	1	2
21	0	0	0	0	0	0	0	0	0	0	0	0	0	0	1	1	1	1	1	1	1	1	1	1	1	1	1	1	1	1	1	1	1	1	1	1	1	1	1	1	1	1	1	1	1	1	1	1	2
22	0	0	0	0	0	0	0	0	0	0	0	0	0	0	1	1	1	1	1	1	1	1	1	1	1	1	1	1	1	1	1	1	1	1	1	1	1	1	1	1	1	1	1	1	1	1	1	1	2
23	0	0	0	0	0	0	0	0	0	0	0	0	0	0	1	1	1	1	1	1	1	1	1	1	1	1	1	1	1	1	1	1	1	1	1	1	1	1	1	1	1	1	1	1	1	1	1	1	2
24	0	0	0	0	0	0	0	0	0	0	0	0	0	0	0	0	0	0	1	1	1	1	1	1	1	1	1	1	1	1	1	1	1	1	1	1	1	1	1	1	1	1	1	1	1	1	1	1	1
25	0	0	0	0	0	0	0	0	0	0	0	0	0	0	0	0	0	0	1	1	1	1	1	1	1	1	1	1	1	1	1	1	1	1	1	1	1	1	1	1	1	1	1	1	1	1	1	1	1
26	0	0	0	0	0	0	0	0	0	0	0	0	0	0	0	0	0	0	1	1	1	1	1	1	1	1	1	1	1	1	1	1	1	1	1	1	1	1	1	1	1	1	1	1	1	1	1	1	1
27	0	0	0	0	0	0	0	0	0	0	0	0	0	0	0	0	0	0	1	1	1	1	1	1	1	1	1	1	1	1	1	1	1	1	1	1	1	1	1	1	1	1	1	1	1	1	1	1	1
28	0	0	0	0	0	0	0	0	0	0	0	0	0	0	0	0	0	0	0	0	0	0	0	0	0	0	0	0	0	0	0	0	0	0	0	0	0	0	0	0	0	0	0	0	0	0	0	0	0
29	0	0	0	0	0	0	0	0	0	0	0	0	0	0	0	0	0	0	0	0	0	0	0	0	0	0	0	0	0	0	0	0	0	0	0	0	0	0	0	0	0	0	0	0	0	0	0	0	0
30	0	0	0	0	0	0	0	0	0	0	0	0	0	0	0	0	0	0	0	0	0	0	0	0	0	0	0	0	0	0	0	0	0	0	0	0	0	0	0	0	0	0	0	0	0	0	0	0	0
31	0	0	0	0	0	0	0	0	0	0	0	0	0	0	0	0	0	0	0	0	0	0	0	0	0	0	0	0	0	0	0	0	0	0	0	0	0	0	0	0	0	0	0	0	0	0	0	0	0
32	0	0	0	0	0	0	0	0	0	0	0	0	0	0	0	0	0	0	0	0	0	0	0	0	0	0	0	0	0	0	0	0	0	0	0	0	0	0	0	0	0	0	0	0	0	0	1	1	1
33	0	0	0	0	0	0	0	0	0	0	0	0	0	0	0	0	0	0	0	0	0	0	0	0	0	0	0	0	0	0	0	0	0	0	0	0	0	0	0	0	0	0	0	0	0	0	1	1	1
34	0	0	0	0	0	0	0	0	0	0	0	0	0	0	0	0	0	0	0	0	0	0	0	0	0	0	0	0	0	0	0	0	0	0	0	0	0	0	0	0	0	0	0	0	0	0	1	1	1
35	0	0	0	0	0	0	0	0	0	0	0	0	0	0	0	0	0	0	0	0	0	0	0	0	0	0	0	0	0	0	0	0	0	0	0	0	0	0	0	0	0	0	0	0	0	0	1	1	1
36	0	0	0	0	0	0	0	0	0	0	0	0	0	0	0	0	0	0	0	0	0	0	0	0	0	0	0	0	0	0	0	0	0	0	0	0	0	0	0	0	0	0	0	0	0	0	0	0	0
37	0	0	0	0	0	0	0	0	0	0	0	0	0	0	0	0	0	0	0	0	0	0	0	0	0	0	0	0	0	0	0	0	0	0	0	0	0	0	0	0	0	0	0	0	0	0	0	0	0
38	0	0	0	0	0	0	0	0	0	0	0	0	0	0	0	0	0	0	0	0	0	0	0	0	0	0	0	0	0	0	0	0	0	0	0	0	0	0	0	0	0	0	0	0	0	0	0	0	0
39	0	0	0	0	0	0	0	0	0	0	0	0	0	0	0	0	0	0	0	0	0	0	0	0	0	0	0	0	0	0	0	0	0	0	0	0	0	0	0	0	0	0	0	0	0	0	0	0	0
40	0	0	0	0	0	0	0	0	0	0	0	0	0	0	0	0	0	0	0	0	0	0	0	0	0	0	0	0	0	0	0	0	0	0	0	0	0	0	0	0	0	0	0	1	1	1	1	1	1
41	0	0	0	0	0	0	0	0	0	0	0	0	0	0	0	0	0	0	0	0	0	0	0	0	0	0	0	0	0	0	0	0	0	0	0	0	0	0	0	0	0	0	0	1	1	1	1	1	1
42	0	0	0	0	0	0	0	0	0	0	0	0	0	0	0	0	0	0	0	0	0	0	0	0	0	0	0	0	0	0	0	0	0	0	0	0	0	0	0	0	0	0	0	1	1	1	1	1	1
43	0	0	0	0	0	0	0	0	0	0	0	0	0	0	0	0	0	0	0	0	0	0	0	0	0	0	0	0	0	0	0	0	0	0	0	0	0	0	0	0	0	0	0	1	1	1	1	1	1
44	0	0	0	0	0	0	0	0	0	0	0	0	0	0	0	0	0	0	0	0	0	0	0	0	0	0	0	0	0	0	0	0	0	0	0	0	0	0	0	0	0	0	0	0	0	0	0	0	0
45	0	0	0	0	0	0	0	0	0	0	0	0	0	0	0	0	0	0	0	0	0	0	0	0	0	0	0	0	0	0	0	0	0	0	0	0	0	0	0	0	0	0	0	0	0	0	0	0	0
46	0	0	0	0	0	0	0	0	0	0	0	0	0	0	0	0	0	0	0	0	0	0	0	0	0	0	0	0	0	0	0	0	0	0	0	0	0	0	0	0	0	0	0	0	0	0	0	0	0
47	0	0	0	0	0	0	0	0	0	0	0	0	0	0	0	0	0	0	0	0	0	0	0	0	0	0	0	0	0	0	0	0	0	0	0	0	0	0	0	0	0	0	0	0	0	0	0	0	0
48	0	0	0	0	0	0	0	0	0	0	0	0	0	0	0	0	0	0	0	0	0	0	0	0	0	0	0	0	0	0	0	0	0	0	0	0	0	0	0	0	0	0	0	0	0	0	0	0	0
49	0	0	0	0	0	0	0	0	0	0	0	0	0	0	0	0	0	0	0	0	0	0	0	0	0	0	0	0	0	0	0	0	0	0	0	0	0	0	0	0	0	0	0	0	0	0	0	0	0
50	0	0	0	0	0	0	0	0	0	0	0	0	0	0	0	0	0	0	0	0	0	0	0	0	0	0	0	0	0	0	0	0	0	0	0	0	0	0	0	0	0	0	0	0	0	0	0	0	0
[truncated: 52 more columns]

## Sheet: MSM Prob Female Partner
Age	0.01	0.02	0.03	0.04	0.05	0.06	0.07	0.08	0.09	0.1	0.11	0.12	0.13	0.14	0.15	0.16	0.17	0.18	0.19	0.2	0.21	0.22	0.23	0.24	0.25	0.26	0.27	0.28	0.29	0.3	0.31	0.32	0.33	0.34	0.35	0.36	0.37	0.38	0.39	0.4	0.41	0.42	0.43	0.44	0.45	0.46	0.47	0.48	0.49
10
11
12
13
14
15
16																																					0	0	0	0	0	0	0	0	0	0	0	0	0
17																																					0	0	0	0	0	0	0	0	0	0	0	0	0
18																																					0	0	0	0	0	0	0	0	0	0	0	0	0
19																																					0	0	0	0	0	0	0	0	0	0	0	0	0
20															1	1	1	1	1	1	1	1	1	1	1	1	1	1	1	1	1	1	1	1	1	1	1	1	1	1	1	1	1	1	1	1	1	1	0
21															1	1	1	1	1	1	1	1	1	1	1	1	1	1	1	1	1	1	1	1	1	1	1	1	1	1	1	1	1	1	1	1	1	1	0
22															1	1	1	1	1	1	1	1	1	1	1	1	1	1	1	1	1	1	1	1	1	1	1	1	1	1	1	1	1	1	1	1	1	1	0
23															1	1	1	1	1	1	1	1	1	1	1	1	1	1	1	1	1	1	1	1	1	1	1	1	1	1	1	1	1	1	1	1	1	1	0
24																			1	1	1	1	1	1	1	1	1	1	1	1	1	1	1	1	1	1	1	1	1	1	1	1	1	1	1	1	1	1	1
25																			1	1	1	1	1	1	1	1	1	1	1	1	1	1	1	1	1	1	1	1	1	1	1	1	1	1	1	1	1	1	1
26																			1	1	1	1	1	1	1	1	1	1	1	1	1	1	1	1	1	1	1	1	1	1	1	1	1	1	1	1	1	1	1
27																			1	1	1	1	1	1	1	1	1	1	1	1	1	1	1	1	1	1	1	1	1	1	1	1	1	1	1	1	1	1	1
28
29
30
31
32																																															0	0	0
33																																															0	0	0
34																																															0	0	0
35																																															0	0	0
36
37
38
39
40																																												1	1	1	1	1	1
41																																												1	1	1	1	1	1
42																																												1	1	1	1	1	1
43																																												1	1	1	1	1	1
44
45
46
47
48
49
50
[truncated: 51 more columns]
